# Supplementary material for: The mechanism of liver X receptor regulates the balance of glycoFAsynthesis and cholesterol synthesis in clear cell renal cell carcinoma
Source: Clin Transl Med. 2023 May 3;13(5):e1248. doi: 10.1002/ctm2.1248 (PMC10157264; doi:10.1002/ctm2.1248)
Supplement: Supplementary file 1 — Supporting Information [file CTM2-13-e1248-s001.zip]

Archive with 21 entries (21 files):
- Figure S1.tif
- Figure S10.png
- Figure S11.png
- Figure S2.tif
- Figure S3.tif
- Figure S4.tif
- Figure S5.tif
- Figure S6.tif
- Figure S7.tif
- Figure S8.tif
- Figure S9.tif
- Supplementary Materials Table S1.xlsx
- Supplementary Materials Table S2.xlsx
- Supplementary Materials Table S3.xlsx
- Supplementary Materials Table S4.xlsx
- Supplementary Materials Table S5.xlsx
- Supplementary Materials Table S6.xlsx
- Supplementary Materials Table S7.xlsx
- Supplementary Materials Table S8.xlsx
- Supplementary Materials Table S9.xlsx
- Supporting Information V6.docx
