# Supplementary material for: The mechanism of liver X receptor regulates the balance of glycoFAsynthesis and cholesterol synthesis in clear cell renal cell carcinoma
Source: Clin Transl Med. 2023 May 3;13(5):e1248. doi: 10.1002/ctm2.1248 (PMC10157264; doi:10.1002/ctm2.1248)
Supplement: Supplementary file 1 — Supporting Information [file CTM2-13-e1248-s001.zip › Supplementary Materials Table S1.xlsx]

## Sheet: TABLE-S1
Table S1: Cluster according to glycolysis, fatty acid synthesis and cholesterol synthesis
id	cholesterigenic	glycoFAsynthesis	subtype
TCGA-A3-3306-01A-01R-0864-07	1.18422	0.0670858	Mixed
TCGA-A3-3329-01A-01R-0864-07	-0.484324	-0.0864839	Quiescent
TCGA-B8-5550-01A-01R-1541-07	0.0504335	-0.246271	Cholesterol
TCGA-A3-3378-01A-02R-1325-07	0.278374	-0.25978	Cholesterol
TCGA-A3-3343-01A-01R-0864-07	-0.215189	-0.243985	Quiescent
TCGA-B0-5100-01A-01R-1420-07	-0.888571	-0.135947	Quiescent
TCGA-CJ-4869-01A-02R-1426-07	0.0626201	0.343776	Mixed
TCGA-CJ-4895-01A-01R-1305-07	-0.312115	0.00460624	glycoFAsynthesis
TCGA-B0-5691-01A-11R-1541-07	0.539978	-0.137122	Cholesterol
TCGA-B0-5121-01A-02R-1420-07	-1.12376	-0.37926	Quiescent
TCGA-B0-5098-01A-01R-1420-07	0.931317	0.136391	Mixed
TCGA-A3-3308-01A-02R-1325-07	0.559407	-0.0477643	Cholesterol
TCGA-BP-4807-01A-01R-1305-07	0.454298	-0.354057	Cholesterol
TCGA-B0-5707-01A-11R-1541-07	-0.0986407	0.258719	glycoFAsynthesis
TCGA-BP-4971-01A-01R-1334-07	-1.36277	0.0227048	glycoFAsynthesis
TCGA-B8-4620-01A-02R-1325-07	-0.0118713	-0.552489	Quiescent
TCGA-BP-4967-01A-01R-1334-07	0.276675	0.118345	Mixed
TCGA-BP-5198-01A-01R-1426-07	-0.493652	-0.336793	Quiescent
TCGA-BP-4326-01A-01R-1289-07	-0.313406	-0.37231	Quiescent
TCGA-CJ-4904-01A-02R-1426-07	-0.210108	-0.410441	Quiescent
TCGA-CZ-4853-01A-01R-1426-07	-0.0223089	-0.275627	Quiescent
TCGA-A3-3387-01A-01R-1541-07	-0.259744	-0.138723	Quiescent
TCGA-A3-3326-01A-01R-0864-07	-0.549219	-0.131474	Quiescent
TCGA-BP-4784-01A-01R-1305-07	0.533332	-0.608085	Cholesterol
TCGA-BP-4766-01A-01R-1289-07	-0.630587	-0.0916964	Quiescent
TCGA-CZ-5456-01A-01R-1503-07	0.685157	-0.270016	Cholesterol
TCGA-CZ-4857-01A-01R-1305-07	-0.30181	-0.268414	Quiescent
TCGA-B0-5400-01A-01R-1503-07	0.0262737	0.127982	Mixed
TCGA-BP-5010-01A-02R-1420-07	-1.13387	0.030673	glycoFAsynthesis
TCGA-CJ-4644-01A-02R-1325-07	0.343725	-0.199031	Cholesterol
TCGA-CJ-6033-01A-11R-1672-07	0.630354	-0.0766376	Cholesterol
TCGA-EU-5907-01A-11R-1672-07	0.741191	-0.244931	Cholesterol
TCGA-B4-5836-01A-11R-1672-07	0.616475	-0.120917	Cholesterol
TCGA-A3-3323-01A-02R-1325-07	-0.456366	-0.331391	Quiescent
TCGA-BP-4353-01A-02R-1289-07	-0.361083	-0.548492	Quiescent
TCGA-B0-5077-01A-01R-1334-07	-0.691378	0.314407	glycoFAsynthesis
TCGA-CZ-5984-01A-11R-1672-07	0.0878453	0.064371	Mixed
TCGA-B8-A54G-01A-11R-A266-07	-0.926402	0.0535327	glycoFAsynthesis
TCGA-B0-4713-01A-01R-1277-07	-0.131353	0.0614848	glycoFAsynthesis
TCGA-CZ-5463-01A-01R-1503-07	0.329744	-0.273258	Cholesterol
TCGA-6D-AA2E-01A-11R-A37O-07	-0.407187	0.726112	glycoFAsynthesis
TCGA-CJ-6032-01A-11R-1672-07	0.626818	-0.336521	Cholesterol
TCGA-BP-4801-01A-02R-1420-07	-0.193664	-0.072192	Quiescent
TCGA-EU-5904-01A-11R-1672-07	-0.0574754	-0.371079	Quiescent
TCGA-B8-5158-01A-01R-1420-07	1.2748	-0.0859054	Cholesterol
TCGA-BP-4969-01A-01R-1334-07	-0.746946	0.304401	glycoFAsynthesis
TCGA-B8-5546-01A-01R-1541-07	0.0248204	0.404761	Mixed
TCGA-B4-5844-01A-11R-1672-07	-0.0106825	-0.318947	Quiescent
TCGA-CZ-5452-01A-01R-1503-07	-0.102167	0.133231	glycoFAsynthesis
TCGA-BP-4991-01A-01R-1334-07	-0.227418	-0.184572	Quiescent
TCGA-A3-3316-01A-01R-0864-07	-0.13166	-0.399063	Quiescent
TCGA-B8-A54E-01A-11R-A266-07	0.106498	0.88613	Mixed
TCGA-BP-5170-01A-01R-1426-07	-0.339838	-0.202634	Quiescent
TCGA-A3-A6NI-01A-11R-A33J-07	-0.200141	0.237452	glycoFAsynthesis
TCGA-B0-5711-01A-11R-1672-07	-0.0691149	-0.364015	Quiescent
TCGA-CZ-5451-01A-01R-1503-07	0.226183	-0.15011	Cholesterol
TCGA-BP-4340-01A-01R-1289-07	-0.245016	-0.306661	Quiescent
TCGA-BP-5180-01A-01R-1426-07	0.4305	-0.11638	Cholesterol
TCGA-CJ-4639-01A-02R-1325-07	0.349065	-0.270744	Cholesterol
TCGA-B0-4821-01A-01R-1503-07	-0.656039	0.828315	glycoFAsynthesis
TCGA-CZ-4860-01A-01R-1305-07	0.211172	-0.467187	Cholesterol
TCGA-B0-4813-01A-01R-1277-07	0.889215	0.298692	Mixed
TCGA-B8-4619-01A-02R-1325-07	0.895029	-0.355357	Cholesterol
TCGA-CJ-4892-01A-01R-1305-07	-0.299171	0.420635	glycoFAsynthesis
TCGA-CJ-4916-01A-01R-1426-07	-0.402497	-0.114467	Quiescent
TCGA-BP-4964-01A-01R-1334-07	-0.259868	-0.238987	Quiescent
TCGA-B0-5712-01A-11R-1672-07	0.148027	0.257625	Mixed
TCGA-BP-4965-01A-01R-1334-07	0.2326	-0.374538	Cholesterol
TCGA-BP-5199-01A-01R-1426-07	-0.796536	0.0774018	glycoFAsynthesis
TCGA-BP-4973-01A-01R-1334-07	-0.356306	-0.170693	Quiescent
TCGA-B2-5635-01A-01R-A277-07	-0.0703028	-0.565929	Quiescent
TCGA-B0-4844-01A-01R-1277-07	0.230997	0.245266	Mixed
TCGA-G6-A8L7-01A-11R-A37O-07	-0.73019	0.451952	glycoFAsynthesis
TCGA-B0-5088-01A-01R-1334-07	-1.01291	0.511262	glycoFAsynthesis
TCGA-A3-3324-01A-02R-1325-07	0.293782	-0.356108	Cholesterol
TCGA-BP-4968-01A-01R-1334-07	-0.107208	0.414054	glycoFAsynthesis
TCGA-BP-4352-01A-01R-1289-07	0.852096	0.379662	Mixed
TCGA-CJ-4872-01A-01R-1305-07	-0.275284	-0.225734	Quiescent
TCGA-DV-A4VZ-01A-11R-A266-07	0.60207	-0.236462	Cholesterol
TCGA-BP-5006-01A-01R-1334-07	0.0344697	-0.114793	Cholesterol
TCGA-BP-5009-01A-01R-1334-07	-0.479901	-0.313505	Quiescent
TCGA-B0-4699-01A-01R-1277-07	1.0476	0.0091794	Mixed
TCGA-B0-4834-01A-01R-1305-07	-0.596228	-0.408937	Quiescent
TCGA-BP-4998-01A-01R-1334-07	0.245752	-0.0617419	Cholesterol
TCGA-B0-5104-01A-01R-1420-07	0.137548	-0.0694151	Cholesterol
TCGA-B0-4945-01A-01R-1420-07	0.0514565	-0.161351	Cholesterol
TCGA-B0-4842-01A-02R-1420-07	-1.56386	-0.0858836	Quiescent
TCGA-AK-3447-01A-01R-1766-07	1.10995	-0.53481	Cholesterol
TCGA-B8-5551-01A-01R-1541-07	0.360095	0.103356	Mixed
TCGA-A3-3349-01A-01R-1188-07	-0.413512	-0.196694	Quiescent
TCGA-B0-4693-01A-01R-1277-07	0.0962722	-0.167874	Cholesterol
TCGA-A3-3346-01A-01R-1766-07	0.0476028	0.310001	Mixed
TCGA-B0-5120-01A-01R-1420-07	0.0506801	-0.406134	Cholesterol
TCGA-BP-5177-01A-01R-1426-07	-0.294959	-0.298046	Quiescent
TCGA-B8-4154-01A-01R-1188-07	0.0542451	-0.265051	Cholesterol
TCGA-CJ-6030-01A-11R-1672-07	0.295041	-0.321522	Cholesterol
TCGA-CW-5584-01A-01R-1541-07	0.711358	-0.248055	Cholesterol
TCGA-B0-5696-01A-11R-1541-07	0.337346	0.263675	Mixed
TCGA-BP-4765-01A-01R-1289-07	-0.365632	-0.160725	Quiescent
TCGA-BP-4782-01A-02R-1420-07	0.584026	0.414234	Mixed
TCGA-B8-5165-01A-01R-1420-07	-0.167683	-0.26069	Quiescent
TCGA-B2-3923-01A-02R-A277-07	1.99156	0.0242366	Mixed
TCGA-AK-3425-01A-02R-1277-07	0.427371	0.136531	Mixed
TCGA-AS-3778-01A-01R-A32Z-07	-0.192742	0.0568297	glycoFAsynthesis
TCGA-CW-6087-01A-11R-1672-07	0.425189	-0.430094	Cholesterol
TCGA-B0-5108-01A-01R-1420-07	-0.338935	-0.371442	Quiescent
TCGA-B0-5699-01A-11R-1541-07	-0.996007	0.0541723	glycoFAsynthesis
TCGA-B0-4814-01A-01R-1277-07	-0.229483	0.33969	glycoFAsynthesis
TCGA-AK-3465-01A-02R-1325-07	1.66959	0.170898	Mixed
TCGA-CJ-4918-01A-01R-1426-07	0.0702475	-0.581553	Cholesterol
TCGA-BP-4344-01A-01R-1289-07	0.301597	-0.272485	Cholesterol
TCGA-B4-5835-01A-11R-1672-07	1.14848	0.0486524	Mixed
TCGA-A3-3372-01A-02R-1325-07	-0.768009	-0.260942	Quiescent
TCGA-BP-4981-01A-01R-1334-07	-0.89339	-0.00056241	Quiescent
TCGA-BP-4170-01A-02R-1289-07	-0.25445	-0.274145	Quiescent
TCGA-CJ-4643-01A-02R-1325-07	-0.0364002	-0.164613	Quiescent
TCGA-BP-4977-01A-01R-1334-07	-0.528562	0.172674	glycoFAsynthesis
TCGA-B2-5633-01A-01R-1541-07	-0.0263585	-0.143171	Quiescent
TCGA-A3-3311-01A-02R-1325-07	1.14009	-0.0967794	Cholesterol
TCGA-BP-5173-01A-01R-1426-07	-0.455205	-0.130178	Quiescent
TCGA-BP-5007-01A-01R-1334-07	-0.34109	-0.168696	Quiescent
TCGA-A3-3362-01A-02R-1325-07	0.0730639	0.325384	Mixed
TCGA-BP-4781-01A-01R-1305-07	0.0196754	-0.296488	Cholesterol
TCGA-A3-3365-01A-01R-0864-07	-0.234343	-0.167664	Quiescent
TCGA-DV-A4W0-01A-11R-A266-07	-1.36484	-0.163801	Quiescent
TCGA-B0-5092-01A-01R-1420-07	-0.720155	0.437835	glycoFAsynthesis
TCGA-CJ-5683-01A-11R-1541-07	0.0944174	0.287032	Mixed
TCGA-BP-4331-01A-01R-1289-07	-0.117351	0.450405	glycoFAsynthesis
TCGA-B2-A4SR-01A-11R-A266-07	-0.253342	-0.32246	Quiescent
TCGA-BP-4976-01A-01R-1334-07	-0.391921	-0.0684032	Quiescent
TCGA-B2-4099-01A-02R-1188-07	0.0682351	-0.216133	Cholesterol
TCGA-G6-A5PC-01A-11R-A33J-07	-1.19284	0.323298	glycoFAsynthesis
TCGA-B0-5812-01A-11R-1672-07	0.332234	-0.405314	Cholesterol
TCGA-BP-4341-01A-01R-1289-07	-0.766047	0.322622	glycoFAsynthesis
TCGA-BP-4795-01A-02R-1420-07	0.473943	-0.208452	Cholesterol
TCGA-AK-3451-01A-02R-1188-07	-0.0890016	-0.187717	Quiescent
TCGA-CZ-5987-01A-11R-1672-07	1.06441	0.230951	Mixed
TCGA-MM-A564-01A-11R-A266-07	-0.592853	-0.109036	Quiescent
TCGA-BP-4787-01A-01R-1305-07	1.25013	-0.204139	Cholesterol
TCGA-DV-5566-01A-01R-1541-07	0.749897	0.51356	Mixed
TCGA-BP-5190-01A-01R-1426-07	0.0690715	-0.128918	Cholesterol
TCGA-BP-4162-01A-02R-1325-07	-0.366928	-0.320151	Quiescent
TCGA-BP-4343-01A-02R-1289-07	0.628701	-0.589815	Cholesterol
TCGA-AK-3458-01A-01R-1503-07	-0.517434	-0.153132	Quiescent
TCGA-CZ-5457-01A-01R-1503-07	0.239846	-0.489579	Cholesterol
TCGA-A3-A8OX-01A-11R-A37O-07	0.807338	0.114893	Mixed
TCGA-B0-4817-01A-01R-1277-07	-0.345957	0.0580325	glycoFAsynthesis
TCGA-CJ-4888-01A-01R-1305-07	-0.280191	-0.302589	Quiescent
TCGA-BP-5191-01A-01R-1426-07	-1.10793	-0.321319	Quiescent
TCGA-B2-5635-01A-01R-1541-07	-0.368317	0.118061	glycoFAsynthesis
TCGA-T7-A92I-01A-11R-A37O-07	-0.0113958	0.221311	glycoFAsynthesis
TCGA-CJ-4901-01A-01R-1426-07	0.401908	-0.296678	Cholesterol
TCGA-G6-A8L8-01A-21R-A37O-07	-0.307614	0.281637	glycoFAsynthesis
TCGA-BP-4173-01A-02R-1289-07	-0.396471	-0.254304	Quiescent
TCGA-AK-3434-01A-02R-1277-07	0.343764	-0.0227538	Cholesterol
TCGA-BP-4329-01A-02R-1289-07	-0.433933	-0.527874	Quiescent
TCGA-CZ-5462-01A-01R-1503-07	0.825741	-0.38749	Cholesterol
TCGA-B0-4706-01A-01R-1503-07	-0.310567	0.401432	glycoFAsynthesis
TCGA-CJ-4920-01A-01R-1426-07	-0.243325	-0.29865	Quiescent
TCGA-B8-A54I-01A-21R-A33J-07	-0.324862	-0.223151	Quiescent
TCGA-CJ-4893-01A-01R-1305-07	0.417145	-0.121165	Cholesterol
TCGA-BP-4960-01A-01R-1334-07	-1.00808	-0.176594	Quiescent
TCGA-B2-3924-01A-02R-1325-07	0.00269959	-0.191818	Cholesterol
TCGA-B2-3923-01A-02R-1325-07	1.85035	0.0242103	Mixed
TCGA-BP-5185-01A-01R-1426-07	-1.31109	-0.373028	Quiescent
TCGA-A3-3357-01A-02R-1420-07	0.23649	-0.00570907	Cholesterol
TCGA-A3-A8CQ-01A-11R-A37O-07	0.144017	-0.20954	Cholesterol
TCGA-BP-5176-01A-01R-1426-07	-0.120932	0.181457	glycoFAsynthesis
TCGA-BP-4160-01A-02R-1289-07	0.38187	-0.247887	Cholesterol
TCGA-B2-3924-01A-02R-A277-07	0.0518485	-0.273594	Cholesterol
TCGA-B0-4822-01A-01R-1277-07	-0.804922	0.126272	glycoFAsynthesis
TCGA-A3-3328-01A-01R-0864-07	0.428905	-0.171255	Cholesterol
TCGA-CW-5583-01A-02R-1541-07	-0.240173	-0.317986	Quiescent
TCGA-B8-4148-01A-02R-1325-07	0.352436	0.0454282	Mixed
TCGA-BP-4959-01A-01R-1334-07	0.665091	-0.220289	Cholesterol
TCGA-B0-5097-01A-01R-1420-07	0.145805	-0.547503	Cholesterol
TCGA-CW-6090-01A-11R-1672-07	-0.0999262	-0.875644	Quiescent
TCGA-B2-4102-01A-02R-1325-07	-0.0446442	0.0755159	glycoFAsynthesis
TCGA-BP-4799-01A-01R-1305-07	0.0280968	-1.29701	Cholesterol
TCGA-BP-4177-01A-02R-1420-07	0.384646	-0.369761	Cholesterol
TCGA-CZ-4858-01A-01R-1305-07	0.241194	-0.0709428	Cholesterol
TCGA-AK-3450-01A-02R-1277-07	-0.0431074	0.453989	glycoFAsynthesis
TCGA-B0-5102-01A-01R-1420-07	0.38474	0.0148525	Mixed
TCGA-BP-4167-01A-02R-1325-07	-0.481633	-0.376717	Quiescent
TCGA-BP-4989-01A-01R-1334-07	-0.361156	-0.0876511	Quiescent
TCGA-BP-5200-01A-01R-1426-07	-0.372449	-0.367197	Quiescent
TCGA-B0-4818-01A-01R-1503-07	0.0738025	0.180521	Mixed
TCGA-B0-4714-01A-01R-1277-07	-1.21949	-0.00313494	Quiescent
TCGA-3Z-A93Z-01A-11R-A37O-07	-0.285783	0.376687	glycoFAsynthesis
TCGA-DV-5574-01A-01R-1541-07	0.172043	-0.380931	Cholesterol
TCGA-BP-5194-01A-02R-1426-07	-0.0857005	-0.430293	Quiescent
TCGA-BP-4961-01A-01R-1334-07	-0.507627	-0.287592	Quiescent
TCGA-BP-4963-01A-01R-1334-07	-0.965963	0.340232	glycoFAsynthesis
TCGA-AK-3460-01A-02R-1277-07	-0.296234	-0.271999	Quiescent
TCGA-B8-5545-01A-01R-1672-07	0.560697	-0.291112	Cholesterol
TCGA-BP-4165-01A-02R-1289-07	-0.34711	0.0715486	glycoFAsynthesis
TCGA-DV-A4VX-01A-11R-A266-07	1.49765	0.428901	Mixed
TCGA-B0-4846-01A-01R-1277-07	0.215434	-0.268268	Cholesterol
TCGA-CZ-5453-01A-01R-1503-07	-0.0285053	-0.280762	Quiescent
TCGA-B0-5095-01A-01R-1420-07	-0.325205	0.00595703	glycoFAsynthesis
TCGA-BP-4972-01A-01R-1334-07	-0.308652	-0.441189	Quiescent
TCGA-B0-4712-01A-01R-1503-07	1.01988	-0.305746	Cholesterol
TCGA-BP-4164-01A-02R-1325-07	0.837508	-0.305998	Cholesterol
TCGA-CZ-5454-01A-01R-1503-07	-0.738002	-0.518865	Quiescent
TCGA-BP-5202-01A-02R-1426-07	-0.103403	-0.0801021	Quiescent
TCGA-CZ-5470-01A-01R-1503-07	-0.149916	-0.074548	Quiescent
TCGA-CJ-4902-01A-01R-1426-07	-0.884507	-0.0534765	Quiescent
TCGA-CJ-4905-01A-02R-1426-07	-0.441573	-0.477515	Quiescent
TCGA-B0-5075-01A-01R-1334-07	-0.55434	0.0276919	glycoFAsynthesis
TCGA-BP-4798-01A-01R-1305-07	0.273412	-0.171666	Cholesterol
TCGA-CJ-4882-01A-02R-1426-07	-0.234475	0.163076	glycoFAsynthesis
TCGA-B0-5706-01A-11R-1541-07	0.223643	-0.345622	Cholesterol
TCGA-CJ-4891-01A-01R-1305-07	-0.295352	-0.254709	Quiescent
TCGA-CZ-5988-01A-11R-1672-07	0.768197	-0.464814	Cholesterol
TCGA-AK-3440-01A-02R-1277-07	1.32963	0.127386	Mixed
TCGA-AK-3453-01A-02R-1277-07	0.179292	0.247953	Mixed
TCGA-B0-5697-01A-11R-1541-07	0.285248	0.267781	Mixed
TCGA-B0-4841-01A-01R-1277-07	-0.809382	-0.530832	Quiescent
TCGA-CJ-5679-01A-11R-1541-07	1.08393	0.498357	Mixed
TCGA-B0-4845-01A-01R-1277-07	-0.841399	-0.102814	Quiescent
TCGA-CZ-5465-01A-01R-1503-07	0.397905	-0.269475	Cholesterol
TCGA-CJ-5686-01A-11R-1672-07	0.0285725	-0.315326	Cholesterol
TCGA-BP-4345-01A-01R-1289-07	-0.404414	-0.435037	Quiescent
TCGA-B0-5693-01A-11R-1541-07	-0.0247832	0.00372909	glycoFAsynthesis
TCGA-B0-4838-01A-01R-1305-07	0.4184	0.194051	Mixed
TCGA-B8-5549-01A-01R-1541-07	-0.414645	-0.0775095	Quiescent
TCGA-CJ-4876-01A-01R-1305-07	-0.0351348	-0.228459	Quiescent
TCGA-BP-4337-01A-01R-1289-07	-0.76045	0.518567	glycoFAsynthesis
TCGA-BP-4985-01A-01R-1334-07	-0.598	-0.647722	Quiescent
TCGA-A3-3374-01A-02R-1325-07	0.0738678	-0.0122257	Cholesterol
TCGA-A3-3373-01A-02R-1420-07	0.52849	-0.387973	Cholesterol
TCGA-B0-5700-01A-11R-1541-07	-0.06816	0.0252492	glycoFAsynthesis
TCGA-B4-5378-01A-01R-1503-07	-0.242061	-0.381148	Quiescent
TCGA-B0-5709-01A-11R-1541-07	-0.27172	-0.327374	Quiescent
TCGA-BP-4351-01A-01R-1289-07	-0.920886	0.248299	glycoFAsynthesis
TCGA-BP-4774-01A-01R-1289-07	-0.452814	0.0817153	glycoFAsynthesis
TCGA-BP-4986-01A-01R-1334-07	0.0819822	-0.372412	Cholesterol
TCGA-B0-5113-01A-01R-1420-07	-0.0956525	-0.318041	Quiescent
TCGA-A3-A6NL-01A-11R-A33J-07	-0.605377	-0.0639164	Quiescent
TCGA-CJ-5680-01A-11R-1541-07	-0.714366	0.327862	glycoFAsynthesis
TCGA-B0-5402-01A-01R-1503-07	-0.721148	-0.351263	Quiescent
TCGA-CZ-4862-01A-01R-1305-07	0.523884	0.0753909	Mixed
TCGA-CW-6097-01A-11R-1672-07	-0.350772	-0.382582	Quiescent
TCGA-B4-5843-01A-11R-1672-07	0.776439	-0.111534	Cholesterol
TCGA-A3-3307-01A-01R-0864-07	0.445933	0.121821	Mixed
TCGA-B0-4688-01A-01R-1277-07	1.88032	-0.184928	Cholesterol
TCGA-CJ-5689-01A-11R-1541-07	-0.0640379	-0.157815	Quiescent
TCGA-BP-4335-01A-01R-1289-07	-0.60972	0.00911382	glycoFAsynthesis
TCGA-CJ-4908-01A-01R-1426-07	-0.625687	-0.243666	Quiescent
TCGA-CZ-5458-01A-01R-1503-07	-0.173268	-0.173192	Quiescent
TCGA-B0-4690-01A-01R-1277-07	1.51725	-0.323705	Cholesterol
TCGA-CJ-4900-01A-01R-1334-07	-0.863756	-0.0370679	Quiescent
TCGA-A3-3359-01A-01R-0864-07	0.193948	0.0684853	Mixed
TCGA-CJ-4907-01A-01R-1426-07	-0.538064	-0.338391	Quiescent
TCGA-CZ-5460-01A-01R-1503-07	0.204269	-0.129557	Cholesterol
TCGA-B8-4622-01A-02R-1277-07	-0.533374	-0.181341	Quiescent
TCGA-BP-4994-01A-01R-1334-07	-0.467885	-0.0183197	Quiescent
TCGA-B0-4703-01A-01R-1277-07	0.136463	-0.297846	Cholesterol
TCGA-BP-4346-01A-01R-1289-07	-0.142641	0.374008	glycoFAsynthesis
TCGA-B0-4839-01A-01R-1305-07	-0.603069	-0.14103	Quiescent
TCGA-CZ-5985-01A-11R-1672-07	-0.0153746	-0.0602762	Quiescent
TCGA-CZ-4865-01A-02R-1503-07	0.862208	0.046307	Mixed
TCGA-CJ-5675-01A-11R-1541-07	0.254	0.272302	Mixed
TCGA-AK-3429-01A-02R-1325-07	0.780067	-0.314064	Cholesterol
TCGA-B0-4843-01A-01R-1277-07	-0.295968	-0.113455	Quiescent
TCGA-CJ-4886-01A-01R-1305-07	-0.0429759	-0.267206	Quiescent
TCGA-B0-5083-01A-02R-1420-07	0.960651	-0.180504	Cholesterol
TCGA-B0-5117-01A-01R-1420-07	1.12638	0.0680016	Mixed
TCGA-BP-4325-01A-02R-1289-07	0.207281	-0.212345	Cholesterol
TCGA-CW-5580-01A-01R-1672-07	0.414698	-0.275718	Cholesterol
TCGA-BP-5000-01A-01R-1334-07	-0.240861	-0.0525955	Quiescent
TCGA-B0-5106-01A-01R-1420-07	-0.777873	0.0871674	glycoFAsynthesis
TCGA-CJ-6031-01A-11R-1672-07	0.112071	-0.300835	Cholesterol
TCGA-B0-4852-01A-01R-1503-07	-0.159333	-0.372363	Quiescent
TCGA-B0-5690-01A-11R-1541-07	-0.625426	-0.127141	Quiescent
TCGA-B0-4697-01A-01R-1277-07	0.131849	-0.174718	Cholesterol
TCGA-CZ-4859-01A-02R-1426-07	0.802754	0.0412694	Mixed
TCGA-BP-4789-01A-01R-1305-07	-0.123389	-0.348702	Quiescent
TCGA-CZ-5989-01A-11R-1672-07	1.38492	-2.32081	Cholesterol
TCGA-A3-3347-01A-02R-1325-07	0.530763	0.267519	Mixed
TCGA-B0-4827-01A-02R-1420-07	-0.439721	-0.05078	Quiescent
TCGA-BP-4760-01A-02R-1420-07	0.49743	-0.209093	Cholesterol
TCGA-CW-5581-01A-02R-1541-07	-0.170301	-0.130763	Quiescent
TCGA-AK-3427-01A-01R-0864-07	-0.256464	-0.32246	Quiescent
TCGA-AK-3445-01A-02R-1277-07	0.878537	-0.0330573	Cholesterol
TCGA-BP-4763-01A-01R-1289-07	0.362517	-0.543453	Cholesterol
TCGA-BP-4776-01A-01R-1289-07	-0.966329	0.165644	glycoFAsynthesis
TCGA-BP-5008-01A-01R-1334-07	-0.345877	-0.252374	Quiescent
TCGA-B0-5119-01A-02R-1420-07	0.176534	-0.176283	Cholesterol
TCGA-CJ-5684-01A-11R-1541-07	-0.626267	-0.212788	Quiescent
TCGA-BP-4338-01A-01R-1289-07	0.511155	-0.383734	Cholesterol
TCGA-B0-5085-01A-01R-1334-07	-1.52782	0.303431	glycoFAsynthesis
TCGA-A3-3380-01A-01R-0864-07	-0.966405	-0.244488	Quiescent
TCGA-B0-4691-01A-01R-1277-07	0.174232	0.467925	Mixed
TCGA-B0-5695-01A-11R-1541-07	-0.543133	-0.169353	Quiescent
TCGA-A3-3317-01A-02R-1325-07	0.267779	0.0231937	Mixed
TCGA-CJ-5672-01A-11R-1541-07	0.290918	0.493969	Mixed
TCGA-CJ-5677-01A-11R-1541-07	0.829832	0.183501	Mixed
TCGA-A3-3367-01A-02R-1420-07	0.324181	-0.0231991	Cholesterol
TCGA-B8-A54K-01A-11R-A33J-07	-0.331497	0.0435591	glycoFAsynthesis
TCGA-BP-4992-01A-01R-1334-07	-1.37539	-0.395912	Quiescent
TCGA-B0-5705-01A-11R-1541-07	-0.0103727	-0.316616	Quiescent
TCGA-CW-6088-01A-11R-1672-07	0.243101	-0.1036	Cholesterol
TCGA-BP-4758-01A-01R-1289-07	-0.525939	-0.278378	Quiescent
TCGA-BP-4355-01A-01R-1289-07	-0.940937	-0.295089	Quiescent
TCGA-CZ-4866-01A-01R-1503-07	-0.275061	0.460568	glycoFAsynthesis
TCGA-B8-4621-01A-01R-1503-07	-0.582727	-0.0517764	Quiescent
TCGA-BP-4995-01A-01R-1334-07	-0.589139	-0.119916	Quiescent
TCGA-BP-5004-01A-01R-1334-07	-0.00277257	-0.318511	Quiescent
TCGA-B8-5162-01A-01R-1420-07	-0.483692	-0.593171	Quiescent
TCGA-B0-4847-01A-01R-1277-07	-0.285772	0.00128906	glycoFAsynthesis
TCGA-BP-4769-01A-01R-1289-07	0.752979	-0.275882	Cholesterol
TCGA-CZ-5982-01A-11R-1672-07	0.336697	-0.374204	Cholesterol
TCGA-CJ-4870-01A-01R-1305-07	-0.376913	-0.304461	Quiescent
TCGA-AK-3454-01A-02R-1277-07	-0.0102529	0.026884	glycoFAsynthesis
TCGA-BP-4975-01A-01R-1334-07	-0.498546	-0.135175	Quiescent
TCGA-CW-5585-01A-01R-1541-07	-0.132028	-0.143163	Quiescent
TCGA-B2-4098-01A-02R-1325-07	-0.0522865	0.0193216	glycoFAsynthesis
TCGA-CJ-5678-01A-11R-1541-07	-0.183178	-0.32246	Quiescent
TCGA-B0-5702-01A-11R-1541-07	-0.308482	-0.0651724	Quiescent
TCGA-CJ-4638-01A-02R-1325-07	-0.713595	0.804977	glycoFAsynthesis
TCGA-DV-5573-01A-01R-1541-07	0.498483	0.455905	Mixed
TCGA-BP-5196-01A-01R-1426-07	0.23421	-0.128004	Cholesterol
TCGA-A3-3351-01A-02R-1325-07	-0.803074	-0.116786	Quiescent
TCGA-B8-A54D-01A-21R-A266-07	0.0740807	0.415351	Mixed
TCGA-A3-3322-01A-02R-1325-07	-0.228423	-0.300004	Quiescent
TCGA-B8-A54H-01A-11R-A33J-07	0.352941	0.0358711	Mixed
TCGA-A3-A8OW-01A-11R-A37O-07	-0.525383	0.0624568	glycoFAsynthesis
TCGA-B0-4701-01A-01R-1277-07	0.145424	0.014426	Mixed
TCGA-B2-4101-01A-02R-1277-07	0.0413436	-0.264419	Cholesterol
TCGA-A3-3320-01A-02R-1325-07	-0.833537	-0.260122	Quiescent
TCGA-BP-4999-01A-01R-1334-07	-0.4628	-0.450041	Quiescent
TCGA-BP-4161-01A-02R-1325-07	0.0541986	0.114763	Mixed
TCGA-B8-4143-01A-01R-1188-07	0.707963	-0.0696405	Cholesterol
TCGA-B0-5701-01A-11R-1541-07	-0.0718681	-0.0291499	Quiescent
TCGA-BP-4797-01A-01R-1305-07	0.209651	-0.155492	Cholesterol
TCGA-BP-4174-01A-02R-1289-07	0.509915	-0.10473	Cholesterol
TCGA-A3-3385-01A-02R-1420-07	0.189582	0.0245647	Mixed
TCGA-CZ-5469-01A-01R-1503-07	0.0532175	0.220247	Mixed
TCGA-BP-4970-01A-01R-1334-07	0.41328	-0.33092	Cholesterol
TCGA-BP-4330-01A-01R-1289-07	-0.505875	-0.177662	Quiescent
TCGA-BP-4349-01A-01R-1289-07	-0.2987	-0.00696798	Quiescent
TCGA-AK-3461-01A-02R-1277-07	-0.033853	-0.0787847	Quiescent
TCGA-A3-3383-01A-02R-1325-07	0.0536714	0.412517	Mixed
TCGA-BP-4159-01A-02R-1289-07	-0.151559	-0.474979	Quiescent
TCGA-CJ-4889-01A-01R-1305-07	1.61693	-0.168597	Cholesterol
TCGA-BP-4962-01A-01R-1334-07	0.293368	0.0214873	Mixed
TCGA-CJ-5682-01A-11R-1541-07	0.148467	-0.270131	Cholesterol
TCGA-BP-4347-01A-01R-1289-07	0.0138984	0.00801748	Mixed
TCGA-BP-5186-01A-01R-1426-07	0.290255	0.0760323	Mixed
TCGA-CZ-4856-01A-02R-1426-07	0.0677967	-0.256447	Cholesterol
TCGA-B0-4824-01A-01R-1277-07	1.03287	0.388241	Mixed
TCGA-A3-3376-01A-02R-1420-07	-0.82392	-0.24689	Quiescent
TCGA-CJ-4635-01A-02R-1305-07	-0.172847	-0.326712	Quiescent
TCGA-BP-5183-01A-01R-1426-07	-0.73213	0.510263	glycoFAsynthesis
TCGA-A3-A8OV-01A-11R-A37O-07	0.0476301	0.508356	Mixed
TCGA-B8-5159-01A-01R-1420-07	-0.0952964	-0.246449	Quiescent
TCGA-B8-5163-01A-01R-1420-07	0.435395	-0.512699	Cholesterol
TCGA-CZ-5461-01A-01R-1503-07	-0.0486492	-0.380408	Quiescent
TCGA-GK-A6C7-01A-11R-A33J-07	-0.779323	-0.193316	Quiescent
TCGA-BP-4771-01A-01R-1289-07	-1.07755	-0.00964377	Quiescent
TCGA-BP-4803-01A-01R-1305-07	-0.33285	-0.404394	Quiescent
TCGA-B2-5639-01A-01R-1541-07	0.473347	0.267029	Mixed
TCGA-CZ-5455-01A-01R-1503-07	0.657311	-0.493393	Cholesterol
TCGA-CJ-4897-01A-03R-1426-07	-0.171868	-0.174896	Quiescent
TCGA-B0-5107-01A-01R-1420-07	-0.30144	0.481326	glycoFAsynthesis
TCGA-BP-4759-01A-01R-1289-07	-1.28018	-0.384641	Quiescent
TCGA-B0-4836-01A-01R-1305-07	0.574067	-0.157022	Cholesterol
TCGA-B8-A7U6-01A-12R-A37O-07	-0.538596	0.0509929	glycoFAsynthesis
TCGA-B2-5636-01A-02R-1541-07	0.747022	-0.371324	Cholesterol
TCGA-A3-3382-01A-02R-1325-07	-0.593138	-0.110559	Quiescent
TCGA-CZ-5464-01A-01R-1503-07	-0.0806174	-0.192099	Quiescent
TCGA-CJ-4634-01A-02R-1325-07	0.518641	0.0562681	Mixed
TCGA-CJ-6028-01A-11R-1672-07	0.249653	-0.454109	Cholesterol
TCGA-BP-4804-01A-02R-1305-07	-0.536544	-0.234919	Quiescent
TCGA-CJ-4912-01A-01R-1426-07	-0.886135	-0.0468884	Quiescent
TCGA-CJ-4873-01A-01R-1305-07	-0.779778	0.688054	glycoFAsynthesis
TCGA-CJ-4894-01A-01R-1305-07	-0.123452	-0.338962	Quiescent
TCGA-CW-5588-01A-01R-1541-07	-0.314527	-0.279612	Quiescent
TCGA-A3-3325-01A-01R-0864-07	-0.142604	0.0678307	glycoFAsynthesis
TCGA-CJ-4871-01A-01R-1305-07	0.302555	-0.260585	Cholesterol
TCGA-CJ-4640-01A-02R-1325-07	0.615376	-0.268555	Cholesterol
TCGA-BP-4762-01A-02R-1289-07	0.555343	-0.334743	Cholesterol
TCGA-B0-5094-01A-01R-1420-07	0.565144	-0.141183	Cholesterol
TCGA-CZ-5467-01A-01R-1503-07	-0.255537	-0.393771	Quiescent
TCGA-A3-3363-01A-01R-0864-07	0.630752	0.375806	Mixed
TCGA-CZ-5468-01A-01R-1503-07	1.32478	0.328714	Mixed
TCGA-BP-5181-01A-01R-1426-07	-0.142628	-0.0701389	Quiescent
TCGA-B8-5553-01A-01R-1541-07	0.182979	0.109249	Mixed
TCGA-BP-4761-01A-01R-1289-07	0.406904	0.867093	Mixed
TCGA-B2-5633-01A-01R-A277-07	0.171279	-0.430094	Cholesterol
TCGA-A3-3358-01A-01R-1541-07	0.0872084	0.0272065	Mixed
TCGA-CZ-4864-01A-01R-1503-07	-0.220975	-0.239334	Quiescent
TCGA-AK-3436-01A-02R-1325-07	-0.680963	-0.116121	Quiescent
TCGA-CZ-5466-01A-01R-1503-07	0.175116	-0.117001	Cholesterol
TCGA-B0-5080-01A-01R-1503-07	0.364855	-0.304288	Cholesterol
TCGA-CZ-4861-01A-01R-1305-07	-0.275974	-0.448122	Quiescent
TCGA-CJ-5671-01A-11R-1541-07	-0.924095	-0.267603	Quiescent
TCGA-AK-3431-01A-02R-1277-07	0.0800317	-0.567809	Cholesterol
TCGA-B0-4811-01A-01R-1503-07	-1.15914	-0.174947	Quiescent
TCGA-A3-3313-01A-02R-1325-07	0.861041	-0.139426	Cholesterol
TCGA-CJ-6027-01A-11R-1672-07	1.27261	-0.308013	Cholesterol
TCGA-BP-4756-01A-01R-1289-07	0.146974	0.294367	Mixed
TCGA-A3-3319-01A-02R-1325-07	2.51919	-0.0930044	Cholesterol
TCGA-MW-A4EC-01A-11R-A266-07	0.539816	0.447307	Mixed
TCGA-B0-4816-01A-01R-1503-07	-0.929249	-0.045836	Quiescent
TCGA-CZ-4863-01A-01R-1503-07	0.948709	0.0853528	Mixed
TCGA-B0-5110-01A-01R-1420-07	0.178685	-0.387973	Cholesterol
TCGA-CZ-5986-01A-11R-1672-07	-0.191897	-0.501773	Quiescent
TCGA-B0-4828-01A-01R-1277-07	-0.12059	0.279206	glycoFAsynthesis
TCGA-B8-4151-01A-01R-1188-07	0.0292705	-0.18289	Cholesterol
TCGA-EU-5905-01A-11R-1672-07	0.127481	-0.26989	Cholesterol
TCGA-CJ-4903-01A-01R-1426-07	-0.144224	-0.370433	Quiescent
TCGA-B0-5698-01A-11R-1672-07	-0.22038	-0.292808	Quiescent
TCGA-B0-4815-01A-01R-1503-07	0.311504	0.014123	Mixed
TCGA-B0-5081-01A-01R-1334-07	-0.375176	0.0243043	glycoFAsynthesis
TCGA-A3-3352-01A-01R-0864-07	-0.480762	-0.0830201	Quiescent
TCGA-A3-A6NJ-01A-12R-A33J-07	-0.0247748	0.15314	glycoFAsynthesis
TCGA-BP-5184-01A-01R-1426-07	-0.0259883	-0.164694	Quiescent
TCGA-CJ-4899-01A-01R-1334-07	0.00452452	-0.277379	Cholesterol
TCGA-CJ-4881-01A-01R-1305-07	0.823119	0.114647	Mixed
TCGA-CJ-4878-01A-01R-1305-07	-0.265655	-0.20221	Quiescent
TCGA-B0-4819-01A-01R-1277-07	-0.29085	-0.220468	Quiescent
TCGA-B0-4710-01A-01R-1503-07	-0.443168	-0.201165	Quiescent
TCGA-A3-3331-01A-02R-1325-07	0.0728642	-0.387973	Cholesterol
TCGA-BP-5174-01A-01R-1426-07	-0.0806498	0.719103	glycoFAsynthesis
TCGA-B0-5694-01A-11R-1541-07	-0.130469	-0.15924	Quiescent
TCGA-B0-5116-01A-02R-1420-07	-0.281385	-0.293578	Quiescent
TCGA-DV-5567-01A-01R-1541-07	-0.0217638	-0.181093	Quiescent
TCGA-BP-5169-01A-01R-1426-07	-0.135543	-0.137775	Quiescent
TCGA-B0-4700-01A-02R-1541-07	0.252797	0.0713341	Mixed
TCGA-AK-3433-01A-02R-1277-07	1.90317	-0.0910706	Cholesterol
TCGA-CJ-4875-01A-01R-1305-07	-0.432939	-0.103585	Quiescent
TCGA-A3-3335-01A-01R-0864-07	0.18839	-0.228132	Cholesterol
TCGA-B0-5115-01A-01R-1420-07	-0.663052	-0.0913957	Quiescent
TCGA-BP-5195-01A-02R-1426-07	0.220796	-0.348119	Cholesterol
TCGA-BP-4354-01A-02R-1289-07	-0.0609711	-0.367935	Quiescent
TCGA-BP-4974-01A-01R-1334-07	-0.565322	-0.0776559	Quiescent
TCGA-CJ-4641-01A-02R-1325-07	0.239445	0.0784396	Mixed
TCGA-B4-5834-01A-11R-1672-07	-0.309274	-0.39465	Quiescent
TCGA-BP-4169-01A-02R-1289-07	-0.0321855	-0.104962	Quiescent
TCGA-BP-4777-01A-01R-1289-07	0.673179	-0.0188932	Cholesterol
TCGA-B0-5399-01A-01R-1503-07	-0.0309958	0.252164	glycoFAsynthesis
TCGA-B0-5099-01A-01R-1420-07	0.216272	-0.163466	Cholesterol
TCGA-BP-4166-01A-02R-1289-07	-0.0575677	-0.377092	Quiescent
TCGA-CJ-4890-01A-01R-1305-07	-0.451654	-0.548017	Quiescent
TCGA-B0-5084-01A-01R-1334-07	1.56093	0.00429036	Mixed
TCGA-BP-5168-01A-01R-1420-07	-0.281724	-0.257795	Quiescent
TCGA-BP-4770-01A-01R-1503-07	0.106937	-0.364235	Cholesterol
TCGA-BP-4332-01A-01R-1289-07	-0.0180731	-0.233808	Quiescent
TCGA-B4-5832-01A-11R-1672-07	3.2745	-2.77648	Cholesterol
TCGA-B0-4849-01A-01R-1277-07	-0.251075	-0.0729055	Quiescent
TCGA-B8-5164-01A-01R-1420-07	-0.0526803	-0.340921	Quiescent
TCGA-CW-6093-01A-11R-1672-07	-0.0514684	-0.379631	Quiescent
TCGA-MM-A84U-01A-11R-A37O-07	-0.758774	0.253584	glycoFAsynthesis
TCGA-CJ-4637-01A-02R-1325-07	0.504989	-0.10476	Cholesterol
TCGA-BP-5178-01A-01R-1426-07	0.931051	-0.101207	Cholesterol
TCGA-BP-4790-01A-01R-1305-07	-0.0618997	-0.233685	Quiescent
TCGA-B0-5692-01A-11R-1541-07	-0.18763	0.385176	glycoFAsynthesis
TCGA-CJ-4885-01A-01R-1305-07	0.916455	-0.230203	Cholesterol
TCGA-BP-4768-01A-01R-1289-07	-0.468599	-0.150485	Quiescent
TCGA-B0-5713-01A-11R-1672-07	0.193055	-0.280874	Cholesterol
TCGA-CW-5587-01A-01R-1541-07	0.400909	0.064866	Mixed
TCGA-BP-5201-01A-01R-1426-07	-0.179208	0.134895	glycoFAsynthesis
TCGA-CW-5590-01A-01R-1541-07	-0.391258	-0.159163	Quiescent
TCGA-A3-3370-01A-02R-1420-07	-0.461599	0.0173674	glycoFAsynthesis
TCGA-B0-4848-01A-01R-1277-07	0.826895	-0.145683	Cholesterol
TCGA-B0-4698-01A-01R-1503-07	-0.535411	0.0574987	glycoFAsynthesis
TCGA-BP-4982-01A-01R-1334-07	-0.206966	-0.324529	Quiescent
TCGA-CJ-4636-01A-02R-1325-07	-0.0898929	0.117963	glycoFAsynthesis
TCGA-AK-3455-01A-01R-0864-07	0.716686	0.0504283	Mixed
TCGA-A3-A6NN-01A-12R-A33J-07	-0.639086	-0.154514	Quiescent
TCGA-G6-A8L6-01A-11R-A37O-07	-1.21904	-0.0673016	Quiescent
TCGA-B0-5703-01A-11R-1541-07	-0.564996	-0.194554	Quiescent
TCGA-BP-4176-01A-02R-1289-07	0.16917	-0.469184	Cholesterol
TCGA-B0-4707-01A-01R-1277-07	-0.45392	0.458477	glycoFAsynthesis
TCGA-CW-5591-01A-01R-1541-07	0.792849	-0.160253	Cholesterol
TCGA-B4-5838-01A-11R-1672-07	1.53954	0.225819	Mixed
TCGA-BP-4775-01A-01R-1289-07	-0.142178	-0.0240941	Quiescent
TCGA-BP-4158-01A-02R-1289-07	-0.625611	-0.278168	Quiescent
TCGA-CJ-5676-01A-11R-1541-07	-0.700077	-0.326876	Quiescent
TCGA-DV-5565-01A-01R-1541-07	-0.107483	-0.450841	Quiescent
TCGA-BP-4163-01A-02R-1325-07	-0.0689321	-0.189794	Quiescent
TCGA-BP-4327-01A-01R-1289-07	-0.156297	0.351468	glycoFAsynthesis
TCGA-BP-5182-01A-01R-1426-07	-0.423817	-0.190617	Quiescent
TCGA-CJ-4884-01A-01R-1305-07	0.461689	-0.04044	Cholesterol
TCGA-CZ-5459-01A-01R-1503-07	-0.299316	-0.255968	Quiescent
TCGA-B0-5096-01A-01R-1420-07	0.333173	-0.270343	Cholesterol
TCGA-B8-A54J-01A-11R-A33J-07	-0.453348	0.234321	glycoFAsynthesis
TCGA-BP-4987-01A-01R-1334-07	-0.320462	-0.158047	Quiescent
TCGA-B2-5641-01A-01R-1541-07	-0.0102731	-0.0974385	Quiescent
TCGA-AK-3426-01A-02R-1325-07	-0.703141	-0.3174	Quiescent
TCGA-B4-5377-01A-01R-1503-07	1.07111	-0.14991	Cholesterol
TCGA-BP-4342-01A-01R-1289-07	-0.518779	-0.0598541	Quiescent
TCGA-BP-4983-01A-01R-1334-07	1.50414	-0.0659178	Cholesterol
TCGA-B0-4833-01A-01R-1305-07	-0.100523	0.124669	glycoFAsynthesis
TCGA-AS-3777-01A-01R-0864-07	2.67503	0.111233	Mixed
TCGA-CJ-4874-01A-01R-1305-07	0.59453	-0.191762	Cholesterol
TCGA-CJ-4887-01A-01R-1305-07	0.00186375	0.166097	Mixed
TCGA-AK-3428-01A-02R-1277-07	0.00895719	-0.545159	Cholesterol
TCGA-B8-A54F-01A-11R-A266-07	-0.207534	-0.355992	Quiescent
TCGA-BP-5187-01A-01R-1426-07	-0.406448	-0.482602	Quiescent
TCGA-CJ-5681-01A-11R-1541-07	3.68944	0.823265	Mixed
TCGA-B0-4696-01A-01R-1277-07	-0.282066	-0.0245003	Quiescent
TCGA-B0-5710-01A-11R-1672-07	0.011836	-0.411832	Cholesterol
TCGA-BP-5175-01A-01R-1426-07	-0.663845	0.320689	glycoFAsynthesis
TCGA-DV-5569-01A-01R-1541-07	0.477396	-0.205457	Cholesterol
TCGA-BP-5189-01A-02R-1426-07	-0.288052	-0.349956	Quiescent
TCGA-AK-3443-01A-02R-1325-07	-0.00935567	-0.285855	Quiescent
TCGA-CW-5589-01A-01R-1541-07	0.211459	-0.270053	Cholesterol
TCGA-B0-5109-01A-02R-1420-07	0.655997	-0.140543	Cholesterol
TCGA-B8-A8YJ-01A-13R-A39I-07	0.867514	-0.430094	Cholesterol
TCGA-B0-4810-01A-01R-1503-07	0.453603	0.293962	Mixed
TCGA-BP-5001-01A-01R-1334-07	-0.905844	0.40299	glycoFAsynthesis
TCGA-EU-5906-01A-11R-1672-07	-0.125562	-0.11346	Quiescent
TCGA-BP-4993-01A-02R-1420-07	-0.123916	-0.230377	Quiescent
TCGA-B0-4823-01A-02R-1420-07	-0.202129	-0.296787	Quiescent
TCGA-DV-5576-01A-01R-1541-07	-0.110547	-0.0765759	Quiescent
TCGA-MM-A563-01A-11R-A266-07	-0.282966	0.273455	glycoFAsynthesis
TCGA-BP-5192-01A-01R-1426-07	0.184169	-0.134627	Cholesterol
TCGA-CJ-4868-01A-01R-1305-07	0.214274	-0.311267	Cholesterol
TCGA-A3-A8OU-01A-11R-A37O-07	-0.0387073	0.315129	glycoFAsynthesis
TCGA-B0-4718-01A-01R-1277-07	-1.02251	-0.212829	Quiescent
TCGA-DV-5568-01A-01R-1541-07	0.158766	0.108758	Mixed
TCGA-AK-3456-01A-02R-1325-07	0.503913	-0.0611472	Cholesterol
TCGA-B0-4837-01A-01R-1305-07	0.108836	0.0463116	Mixed
TCGA-B0-4694-01A-01R-1277-07	0.236774	0.182148	Mixed
TCGA-BP-4334-01A-01R-1289-07	0.727616	0.126337	Mixed
TCGA-CZ-4854-01A-01R-1305-07	0.0135515	-0.0613247	Cholesterol
TCGA-DV-5575-01A-01R-1541-07	0.0683599	-0.168361	Cholesterol
