# Supplementary material for: The mechanism of liver X receptor regulates the balance of glycoFAsynthesis and cholesterol synthesis in clear cell renal cell carcinoma
Source: Clin Transl Med. 2023 May 3;13(5):e1248. doi: 10.1002/ctm2.1248 (PMC10157264; doi:10.1002/ctm2.1248)
Supplement: Supplementary file 1 — Supporting Information [file CTM2-13-e1248-s001.zip › Supplementary Materials Table S2.xlsx]

## Sheet: TABLE-S2
Table S2: Differences in the expression of cholesterol synthesis genes in KIRC
	TCGA-A3-3306-01A-01R-0864-07	TCGA-A3-3329-01A-01R-0864-07	TCGA-B8-5550-01A-01R-1541-07	TCGA-A3-3378-01A-02R-1325-07	TCGA-A3-3343-01A-01R-0864-07	TCGA-B0-5100-01A-01R-1420-07	TCGA-CJ-4869-01A-02R-1426-07	TCGA-CJ-4895-01A-01R-1305-07	TCGA-B0-5691-01A-11R-1541-07	TCGA-B0-5121-01A-02R-1420-07	TCGA-B0-5098-01A-01R-1420-07	TCGA-A3-3308-01A-02R-1325-07	TCGA-BP-4807-01A-01R-1305-07	TCGA-B0-5707-01A-11R-1541-07	TCGA-BP-4971-01A-01R-1334-07	TCGA-B8-4620-01A-02R-1325-07	TCGA-BP-4967-01A-01R-1334-07	TCGA-BP-5198-01A-01R-1426-07	TCGA-BP-4326-01A-01R-1289-07	TCGA-CJ-4904-01A-02R-1426-07	TCGA-CZ-4853-01A-01R-1426-07	TCGA-A3-3387-01A-01R-1541-07	TCGA-A3-3326-01A-01R-0864-07	TCGA-BP-4784-01A-01R-1305-07	TCGA-BP-4766-01A-01R-1289-07	TCGA-CZ-5456-01A-01R-1503-07	TCGA-CZ-4857-01A-01R-1305-07	TCGA-B0-5400-01A-01R-1503-07	TCGA-BP-5010-01A-02R-1420-07	TCGA-CJ-4644-01A-02R-1325-07	TCGA-CJ-6033-01A-11R-1672-07	TCGA-EU-5907-01A-11R-1672-07	TCGA-B4-5836-01A-11R-1672-07	TCGA-A3-3323-01A-02R-1325-07	TCGA-BP-4353-01A-02R-1289-07	TCGA-B0-5077-01A-01R-1334-07	TCGA-CZ-5984-01A-11R-1672-07	TCGA-B8-A54G-01A-11R-A266-07	TCGA-B0-4713-01A-01R-1277-07	TCGA-CZ-5463-01A-01R-1503-07	TCGA-6D-AA2E-01A-11R-A37O-07	TCGA-CJ-6032-01A-11R-1672-07	TCGA-BP-4801-01A-02R-1420-07	TCGA-EU-5904-01A-11R-1672-07	TCGA-B8-5158-01A-01R-1420-07	TCGA-BP-4969-01A-01R-1334-07	TCGA-B8-5546-01A-01R-1541-07	TCGA-B4-5844-01A-11R-1672-07	TCGA-CZ-5452-01A-01R-1503-07
HSD17B7	UP	UP	UP	UP	UP	NOCHANGE	NOCHANGE	UP	UP	UP	UP	UP	UP	NOCHANGE	UP	UP	UP	UP	UP	UP	UP	UP	UP	NOCHANGE	UP	NOCHANGE	NOCHANGE	UP	NOCHANGE	UP	UP	UP	UP	UP	UP	UP	UP	UP	UP	UP	NOCHANGE	UP	UP	UP	UP	UP	NOCHANGE	UP	UP
SQLE	NOCHANGE	DOWN	DOWN	NOCHANGE	NOCHANGE	DOWN	DOWN	DOWN	NOCHANGE	DOWN	UP	NOCHANGE	NOCHANGE	DOWN	DOWN	NOCHANGE	DOWN	NOCHANGE	NOCHANGE	NOCHANGE	NOCHANGE	DOWN	NOCHANGE	NOCHANGE	DOWN	NOCHANGE	NOCHANGE	DOWN	DOWN	NOCHANGE	NOCHANGE	NOCHANGE	NOCHANGE	NOCHANGE	NOCHANGE	DOWN	NOCHANGE	DOWN	DOWN	DOWN	DOWN	NOCHANGE	NOCHANGE	NOCHANGE	NOCHANGE	DOWN	DOWN	DOWN	NOCHANGE
NSDHL	NOCHANGE	NOCHANGE	NOCHANGE	DOWN	NOCHANGE	NOCHANGE	NOCHANGE	NOCHANGE	NOCHANGE	NOCHANGE	UP	NOCHANGE	NOCHANGE	NOCHANGE	DOWN	UP	UP	NOCHANGE	DOWN	NOCHANGE	UP	NOCHANGE	NOCHANGE	NOCHANGE	NOCHANGE	NOCHANGE	NOCHANGE	NOCHANGE	NOCHANGE	NOCHANGE	NOCHANGE	NOCHANGE	NOCHANGE	NOCHANGE	UP	NOCHANGE	NOCHANGE	NOCHANGE	UP	NOCHANGE	NOCHANGE	NOCHANGE	NOCHANGE	NOCHANGE	NOCHANGE	NOCHANGE	UP	NOCHANGE	NOCHANGE
FDPS	UP	NOCHANGE	NOCHANGE	DOWN	UP	DOWN	DOWN	NOCHANGE	NOCHANGE	DOWN	NOCHANGE	NOCHANGE	NOCHANGE	NOCHANGE	DOWN	NOCHANGE	NOCHANGE	DOWN	NOCHANGE	NOCHANGE	NOCHANGE	NOCHANGE	UP	NOCHANGE	UP	NOCHANGE	NOCHANGE	DOWN	DOWN	NOCHANGE	NOCHANGE	NOCHANGE	NOCHANGE	NOCHANGE	NOCHANGE	NOCHANGE	NOCHANGE	NOCHANGE	NOCHANGE	NOCHANGE	NOCHANGE	NOCHANGE	NOCHANGE	NOCHANGE	NOCHANGE	NOCHANGE	NOCHANGE	NOCHANGE	NOCHANGE
MSMO1	NOCHANGE	DOWN	DOWN	DOWN	DOWN	DOWN	NOCHANGE	NOCHANGE	DOWN	DOWN	NOCHANGE	DOWN	NOCHANGE	NOCHANGE	DOWN	DOWN	DOWN	DOWN	DOWN	NOCHANGE	DOWN	DOWN	DOWN	NOCHANGE	DOWN	UP	NOCHANGE	NOCHANGE	DOWN	NOCHANGE	NOCHANGE	DOWN	NOCHANGE	DOWN	DOWN	DOWN	NOCHANGE	DOWN	NOCHANGE	NOCHANGE	DOWN	NOCHANGE	DOWN	NOCHANGE	NOCHANGE	DOWN	DOWN	DOWN	NOCHANGE
TM7SF2	NOCHANGE	NOCHANGE	DOWN	DOWN	DOWN	NOCHANGE	DOWN	DOWN	NOCHANGE	NOCHANGE	UP	DOWN	NOCHANGE	UP	DOWN	DOWN	DOWN	DOWN	NOCHANGE	DOWN	DOWN	DOWN	DOWN	DOWN	NOCHANGE	DOWN	DOWN	NOCHANGE	NOCHANGE	NOCHANGE	DOWN	NOCHANGE	DOWN	NOCHANGE	DOWN	DOWN	DOWN	DOWN	DOWN	DOWN	UP	NOCHANGE	DOWN	DOWN	DOWN	DOWN	UP	DOWN	NOCHANGE
IDI2	NOCHANGE	UP	NOCHANGE	NOCHANGE	NOCHANGE	NOCHANGE	NOCHANGE	NOCHANGE	NOCHANGE	NOCHANGE	UP	UP	NOCHANGE	NOCHANGE	NOCHANGE	NOCHANGE	NOCHANGE	NOCHANGE	NOCHANGE	NOCHANGE	NOCHANGE	NOCHANGE	UP	NOCHANGE	NOCHANGE	NOCHANGE	UP	NOCHANGE	NOCHANGE	NOCHANGE	NOCHANGE	NOCHANGE	NOCHANGE	NOCHANGE	NOCHANGE	NOCHANGE	NOCHANGE	NOCHANGE	NOCHANGE	NOCHANGE	NOCHANGE	NOCHANGE	NOCHANGE	NOCHANGE	NOCHANGE	NOCHANGE	NOCHANGE	NOCHANGE	NOCHANGE
DHCR24	NOCHANGE	NOCHANGE	NOCHANGE	NOCHANGE	DOWN	DOWN	NOCHANGE	NOCHANGE	NOCHANGE	DOWN	NOCHANGE	NOCHANGE	NOCHANGE	DOWN	DOWN	NOCHANGE	NOCHANGE	NOCHANGE	DOWN	NOCHANGE	NOCHANGE	NOCHANGE	DOWN	NOCHANGE	NOCHANGE	NOCHANGE	DOWN	NOCHANGE	DOWN	NOCHANGE	NOCHANGE	NOCHANGE	NOCHANGE	NOCHANGE	DOWN	NOCHANGE	NOCHANGE	DOWN	NOCHANGE	NOCHANGE	NOCHANGE	NOCHANGE	NOCHANGE	DOWN	NOCHANGE	DOWN	NOCHANGE	NOCHANGE	DOWN
CYP51A1	NOCHANGE	NOCHANGE	NOCHANGE	DOWN	DOWN	DOWN	DOWN	DOWN	NOCHANGE	DOWN	DOWN	DOWN	NOCHANGE	NOCHANGE	DOWN	NOCHANGE	NOCHANGE	NOCHANGE	NOCHANGE	NOCHANGE	DOWN	DOWN	NOCHANGE	DOWN	NOCHANGE	NOCHANGE	NOCHANGE	DOWN	DOWN	DOWN	DOWN	NOCHANGE	DOWN	DOWN	DOWN	DOWN	DOWN	DOWN	DOWN	NOCHANGE	DOWN	NOCHANGE	NOCHANGE	NOCHANGE	DOWN	DOWN	DOWN	DOWN	DOWN
PMVK	UP	NOCHANGE	NOCHANGE	DOWN	UP	NOCHANGE	NOCHANGE	NOCHANGE	NOCHANGE	NOCHANGE	NOCHANGE	DOWN	NOCHANGE	NOCHANGE	DOWN	NOCHANGE	NOCHANGE	NOCHANGE	NOCHANGE	NOCHANGE	UP	NOCHANGE	NOCHANGE	NOCHANGE	UP	NOCHANGE	NOCHANGE	NOCHANGE	NOCHANGE	NOCHANGE	NOCHANGE	UP	DOWN	NOCHANGE	DOWN	NOCHANGE	DOWN	NOCHANGE	NOCHANGE	NOCHANGE	NOCHANGE	NOCHANGE	NOCHANGE	NOCHANGE	NOCHANGE	NOCHANGE	NOCHANGE	NOCHANGE	UP
SC5D	NOCHANGE	DOWN	DOWN	DOWN	DOWN	DOWN	DOWN	DOWN	NOCHANGE	DOWN	NOCHANGE	DOWN	DOWN	DOWN	DOWN	DOWN	DOWN	DOWN	DOWN	DOWN	DOWN	DOWN	DOWN	DOWN	DOWN	DOWN	DOWN	DOWN	DOWN	NOCHANGE	DOWN	DOWN	DOWN	DOWN	DOWN	DOWN	DOWN	DOWN	DOWN	NOCHANGE	NOCHANGE	DOWN	DOWN	DOWN	DOWN	DOWN	NOCHANGE	DOWN	DOWN
ACAT2	DOWN	NOCHANGE	NOCHANGE	NOCHANGE	NOCHANGE	DOWN	NOCHANGE	DOWN	NOCHANGE	DOWN	UP	NOCHANGE	DOWN	NOCHANGE	DOWN	DOWN	DOWN	NOCHANGE	DOWN	DOWN	DOWN	DOWN	NOCHANGE	DOWN	DOWN	DOWN	DOWN	DOWN	DOWN	NOCHANGE	NOCHANGE	DOWN	NOCHANGE	NOCHANGE	NOCHANGE	DOWN	DOWN	NOCHANGE	NOCHANGE	DOWN	DOWN	DOWN	DOWN	DOWN	NOCHANGE	DOWN	DOWN	DOWN	DOWN
FDFT1	DOWN	DOWN	DOWN	DOWN	DOWN	DOWN	DOWN	DOWN	NOCHANGE	DOWN	NOCHANGE	DOWN	DOWN	DOWN	DOWN	DOWN	DOWN	DOWN	DOWN	DOWN	DOWN	DOWN	DOWN	NOCHANGE	DOWN	DOWN	DOWN	DOWN	DOWN	DOWN	DOWN	DOWN	DOWN	DOWN	DOWN	DOWN	DOWN	DOWN	DOWN	DOWN	DOWN	DOWN	DOWN	DOWN	DOWN	DOWN	NOCHANGE	DOWN	DOWN
EBP	NOCHANGE	NOCHANGE	NOCHANGE	DOWN	DOWN	NOCHANGE	NOCHANGE	DOWN	DOWN	NOCHANGE	NOCHANGE	DOWN	NOCHANGE	NOCHANGE	DOWN	NOCHANGE	NOCHANGE	DOWN	DOWN	DOWN	NOCHANGE	DOWN	NOCHANGE	DOWN	NOCHANGE	NOCHANGE	DOWN	NOCHANGE	NOCHANGE	DOWN	NOCHANGE	NOCHANGE	DOWN	DOWN	DOWN	DOWN	NOCHANGE	NOCHANGE	NOCHANGE	DOWN	NOCHANGE	NOCHANGE	DOWN	DOWN	NOCHANGE	NOCHANGE	NOCHANGE	DOWN	DOWN
GGPS1	NOCHANGE	NOCHANGE	NOCHANGE	DOWN	NOCHANGE	NOCHANGE	NOCHANGE	NOCHANGE	NOCHANGE	DOWN	UP	NOCHANGE	NOCHANGE	NOCHANGE	DOWN	DOWN	DOWN	DOWN	DOWN	NOCHANGE	NOCHANGE	NOCHANGE	DOWN	NOCHANGE	NOCHANGE	DOWN	DOWN	DOWN	DOWN	NOCHANGE	NOCHANGE	NOCHANGE	NOCHANGE	DOWN	NOCHANGE	DOWN	NOCHANGE	NOCHANGE	NOCHANGE	NOCHANGE	NOCHANGE	NOCHANGE	NOCHANGE	DOWN	DOWN	DOWN	NOCHANGE	NOCHANGE	NOCHANGE
HMGCS1	NOCHANGE	NOCHANGE	NOCHANGE	DOWN	DOWN	DOWN	DOWN	DOWN	NOCHANGE	DOWN	NOCHANGE	NOCHANGE	DOWN	DOWN	DOWN	DOWN	NOCHANGE	DOWN	DOWN	NOCHANGE	NOCHANGE	DOWN	DOWN	DOWN	NOCHANGE	DOWN	NOCHANGE	DOWN	DOWN	NOCHANGE	DOWN	NOCHANGE	NOCHANGE	DOWN	NOCHANGE	NOCHANGE	NOCHANGE	DOWN	DOWN	NOCHANGE	NOCHANGE	NOCHANGE	DOWN	NOCHANGE	NOCHANGE	DOWN	NOCHANGE	NOCHANGE	DOWN
ARV1	UP	NOCHANGE	NOCHANGE	DOWN	NOCHANGE	NOCHANGE	NOCHANGE	NOCHANGE	NOCHANGE	NOCHANGE	DOWN	DOWN	DOWN	NOCHANGE	DOWN	DOWN	DOWN	DOWN	DOWN	NOCHANGE	NOCHANGE	NOCHANGE	NOCHANGE	NOCHANGE	NOCHANGE	DOWN	DOWN	NOCHANGE	DOWN	NOCHANGE	NOCHANGE	NOCHANGE	NOCHANGE	NOCHANGE	NOCHANGE	NOCHANGE	NOCHANGE	NOCHANGE	NOCHANGE	NOCHANGE	NOCHANGE	NOCHANGE	NOCHANGE	DOWN	NOCHANGE	NOCHANGE	NOCHANGE	NOCHANGE	NOCHANGE
PLPP6	DOWN	DOWN	NOCHANGE	NOCHANGE	DOWN	DOWN	NOCHANGE	DOWN	NOCHANGE	DOWN	NOCHANGE	NOCHANGE	NOCHANGE	NOCHANGE	DOWN	DOWN	NOCHANGE	DOWN	NOCHANGE	DOWN	DOWN	DOWN	DOWN	DOWN	DOWN	DOWN	DOWN	DOWN	DOWN	NOCHANGE	NOCHANGE	NOCHANGE	NOCHANGE	DOWN	DOWN	DOWN	DOWN	NOCHANGE	DOWN	NOCHANGE	NOCHANGE	DOWN	DOWN	DOWN	DOWN	NOCHANGE	UP	NOCHANGE	NOCHANGE
MVD	NOCHANGE	NOCHANGE	NOCHANGE	NOCHANGE	NOCHANGE	NOCHANGE	NOCHANGE	NOCHANGE	NOCHANGE	NOCHANGE	NOCHANGE	NOCHANGE	NOCHANGE	UP	NOCHANGE	NOCHANGE	NOCHANGE	NOCHANGE	NOCHANGE	NOCHANGE	NOCHANGE	NOCHANGE	NOCHANGE	NOCHANGE	NOCHANGE	NOCHANGE	NOCHANGE	UP	NOCHANGE	NOCHANGE	UP	NOCHANGE	NOCHANGE	NOCHANGE	NOCHANGE	UP	NOCHANGE	UP	NOCHANGE	NOCHANGE	UP	NOCHANGE	NOCHANGE	NOCHANGE	NOCHANGE	UP	NOCHANGE	NOCHANGE	NOCHANGE
MVK	NOCHANGE	NOCHANGE	NOCHANGE	NOCHANGE	DOWN	NOCHANGE	NOCHANGE	NOCHANGE	NOCHANGE	NOCHANGE	NOCHANGE	NOCHANGE	NOCHANGE	NOCHANGE	NOCHANGE	DOWN	NOCHANGE	DOWN	DOWN	DOWN	NOCHANGE	NOCHANGE	DOWN	DOWN	NOCHANGE	UP	NOCHANGE	NOCHANGE	NOCHANGE	NOCHANGE	NOCHANGE	UP	NOCHANGE	DOWN	DOWN	NOCHANGE	NOCHANGE	NOCHANGE	UP	NOCHANGE	NOCHANGE	NOCHANGE	DOWN	DOWN	NOCHANGE	NOCHANGE	NOCHANGE	DOWN	NOCHANGE
HMGCR	NOCHANGE	DOWN	NOCHANGE	DOWN	DOWN	DOWN	DOWN	DOWN	NOCHANGE	DOWN	NOCHANGE	DOWN	DOWN	DOWN	DOWN	NOCHANGE	NOCHANGE	DOWN	DOWN	NOCHANGE	NOCHANGE	DOWN	DOWN	DOWN	DOWN	DOWN	NOCHANGE	DOWN	DOWN	NOCHANGE	DOWN	NOCHANGE	NOCHANGE	DOWN	NOCHANGE	DOWN	DOWN	DOWN	DOWN	NOCHANGE	DOWN	NOCHANGE	DOWN	DOWN	DOWN	DOWN	DOWN	NOCHANGE	DOWN
IDI1	NOCHANGE	NOCHANGE	DOWN	DOWN	DOWN	DOWN	DOWN	DOWN	DOWN	DOWN	DOWN	DOWN	DOWN	DOWN	DOWN	DOWN	DOWN	DOWN	DOWN	NOCHANGE	DOWN	DOWN	DOWN	DOWN	DOWN	DOWN	DOWN	DOWN	DOWN	DOWN	DOWN	DOWN	DOWN	DOWN	DOWN	DOWN	DOWN	DOWN	DOWN	NOCHANGE	DOWN	DOWN	DOWN	NOCHANGE	DOWN	DOWN	DOWN	DOWN	DOWN
DHCR7	NOCHANGE	NOCHANGE	NOCHANGE	DOWN	DOWN	DOWN	NOCHANGE	DOWN	NOCHANGE	DOWN	UP	NOCHANGE	NOCHANGE	NOCHANGE	DOWN	NOCHANGE	DOWN	NOCHANGE	NOCHANGE	NOCHANGE	DOWN	DOWN	DOWN	NOCHANGE	NOCHANGE	DOWN	DOWN	NOCHANGE	DOWN	NOCHANGE	NOCHANGE	NOCHANGE	DOWN	DOWN	DOWN	DOWN	NOCHANGE	DOWN	NOCHANGE	NOCHANGE	NOCHANGE	DOWN	NOCHANGE	DOWN	NOCHANGE	NOCHANGE	NOCHANGE	NOCHANGE	DOWN
LSS	NOCHANGE	NOCHANGE	DOWN	NOCHANGE	NOCHANGE	DOWN	DOWN	DOWN	NOCHANGE	DOWN	UP	NOCHANGE	NOCHANGE	DOWN	NOCHANGE	DOWN	NOCHANGE	DOWN	NOCHANGE	DOWN	NOCHANGE	DOWN	NOCHANGE	DOWN	NOCHANGE	DOWN	DOWN	NOCHANGE	DOWN	DOWN	DOWN	NOCHANGE	NOCHANGE	NOCHANGE	DOWN	NOCHANGE	DOWN	NOCHANGE	NOCHANGE	NOCHANGE	NOCHANGE	DOWN	NOCHANGE	DOWN	NOCHANGE	NOCHANGE	UP	NOCHANGE	NOCHANGE
LBR	NOCHANGE	NOCHANGE	NOCHANGE	NOCHANGE	NOCHANGE	NOCHANGE	NOCHANGE	NOCHANGE	NOCHANGE	NOCHANGE	NOCHANGE	NOCHANGE	NOCHANGE	NOCHANGE	NOCHANGE	NOCHANGE	NOCHANGE	NOCHANGE	NOCHANGE	NOCHANGE	NOCHANGE	NOCHANGE	NOCHANGE	NOCHANGE	NOCHANGE	NOCHANGE	NOCHANGE	DOWN	NOCHANGE	NOCHANGE	NOCHANGE	NOCHANGE	NOCHANGE	NOCHANGE	NOCHANGE	NOCHANGE	NOCHANGE	NOCHANGE	DOWN	NOCHANGE	DOWN	NOCHANGE	NOCHANGE	NOCHANGE	NOCHANGE	DOWN	NOCHANGE	NOCHANGE	NOCHANGE
[truncated: 490 more columns]
