# Supplementary material for: The mechanism of liver X receptor regulates the balance of glycoFAsynthesis and cholesterol synthesis in clear cell renal cell carcinoma
Source: Clin Transl Med. 2023 May 3;13(5):e1248. doi: 10.1002/ctm2.1248 (PMC10157264; doi:10.1002/ctm2.1248)
Supplement: Supplementary file 1 — Supporting Information [file CTM2-13-e1248-s001.zip › Supplementary Materials Table S3.xlsx]

## Sheet: TABLE-S3
Table S3: RNA-Sequencing results of SR9243 vs NC
GeneName	sr9243_2	sr9243_3	sr9243_1	control_2	control_3	control_1
SNORD121A	0	2	0	0	1	1
HTR6	3	1	3	1	6	3
HTR7	3	4	3	8	3	10
EXOC3-AS1	3	2	5	4	2	1
DHDH	28	41	41	29	28	32
COL13A1	830	947	1019	939	939	1238
BNC2-AS1	32	32	38	22	21	29
T	0	0	0	0	1	0
ISX-AS1	1	0	1	1	0	1
SNORA63C	0	0	0	0	1	0
DHFR	72	95	77	61	58	91
AC007066.1	0	0	1	0	0	1
AC007066.2	28	29	27	24	25	22
DCLRE1CP1	0	1	0	0	0	0
RN7SL560P	0	0	0	0	0	1
AL390037.1	2	0	0	2	3	2
MYBPC2	1	3	4	5	4	1
TMEFF1	2	6	3	6	5	4
TMEFF2	0	4	0	5	0	0
AC091965.4	1	0	0	0	0	0
AC091965.5	1	1	1	0	1	0
VCAN-AS1	8	12	6	7	10	11
RPS7P11	217	283	226	231	231	213
RPS7P10	19	22	32	21	21	44
AC064836.3	1	2	3	1	0	1
RNU6-652P	2	1	0	0	1	2
RPS7P14	0	0	2	0	1	0
MBD3	684	760	876	699	626	907
MBD4	466	509	465	492	529	611
MBD5	963	1031	1045	808	787	1117
MBD6	672	748	853	573	561	952
MBD1	776	894	936	858	819	1095
MBD2	1019	1150	1193	922	999	1311
RNU6-651P	0	0	0	0	1	0
FBXO27	106	95	87	121	115	176
FBXO28	1348	1430	1288	1269	1403	1452
FBXO25	324	313	365	345	365	446
FBXO24	8	6	12	5	6	8
AC104257.1	6	8	3	13	10	13
FBXO21	685	761	829	650	750	870
FBXO22	285	331	281	242	239	264
MYBPHL	0	1	0	0	0	0
AC044839.4	1	0	0	0	0	0
FBXO18	1124	1303	1338	1214	1167	1469
FBXO16	30	53	45	34	42	45
AC044839.1	0	0	0	0	1	0
FBXO17	1501	1638	1931	1755	1805	2382
FBXO15	12	15	20	21	19	23
FBXO10	100	103	148	120	121	147
FBXO11	1006	1021	1029	884	889	1134
AC092794.1	2	3	2	0	1	4
AC092794.2	1	0	1	0	1	0
MINPP1	813	886	939	623	662	747
FBXO48	42	52	57	77	69	88
FBXO45	1224	1167	1137	776	846	887
FBXO46	228	281	295	319	324	460
FBXO43	18	38	28	33	36	38
FBXO44	166	229	225	229	162	274
FBXO41	842	922	991	1031	1030	1345
FBXO42	674	789	792	619	629	792
GRAMD4P7	0	0	1	2	2	2
MBIP	705	751	690	534	555	662
Z73965.1	7	2	2	2	4	4
AC138832.1	1	0	0	0	0	0
FBXO38	719	831	819	700	741	947
FBXO39	4	6	6	4	8	5
HTR1D	10	13	9	21	13	34
FBXO36	97	98	118	90	96	88
FBXO34	1024	1159	1095	1064	1143	1366
FBXO32	1038	1198	1149	826	854	988
FBXO33	327	417	320	199	188	256
FBXO30	586	619	567	415	488	558
FAM90A1	5	4	3	5	3	8
FBXO31	562	653	695	524	579	747
AGAP1-IT1	0	4	2	0	2	2
HTR2B	1	1	0	0	1	2
HCFC1-AS1	0	0	1	2	0	0
AL160006.1	246	297	326	222	230	380
MBL2	3	2	0	0	4	1
AP003484.1	0	1	0	0	0	0
VPS13C	641	700	596	527	580	634
DHPS	2262	2397	2533	1980	1923	2468
VPS13D	1018	1127	1177	1258	1188	1506
HTR3C	1	1	0	0	1	0
VPS13A	1021	1030	964	871	907	999
VPS13B	1044	1079	1160	912	891	1064
HTR3A	0	1	0	0	0	0
HTR3B	0	1	0	0	0	0
CD24P4	128	159	132	122	176	186
CD24P1	0	0	1	0	0	0
AC106774.4	0	0	0	0	0	1
KCNQ5-IT1	0	0	0	0	0	1
IL2RG	21	28	25	28	23	30
AL078581.1	1	0	0	0	0	2
AL078581.3	5	7	8	3	6	9
GPKOW	282	344	353	297	273	394
HTR5A	0	0	0	1	0	0
IL2RA	1	1	2	0	0	0
IL2RB	9	8	8	10	10	21
PEX26	559	596	633	603	594	784
IL36B	0	0	0	0	0	1
AL451049.1	0	0	0	0	0	1
AC098828.3	1	0	0	0	0	0
ZNF542P	0	1	0	0	0	1
AC098828.1	3	3	8	6	7	6
CRISPLD1	2	0	1	0	0	1
CRISPLD2	1770	1998	2105	1845	1937	2471
DHX8	798	902	945	647	689	836
DHX9	1127	1147	1295	997	984	1105
AC116533.1	1382	1504	1721	1230	1158	1502
AC080013.1	6	13	13	10	9	10
AC080013.2	0	1	0	1	1	0
AC080013.3	1	1	3	2	7	4
AC080013.4	1	2	4	3	1	3
AC080013.6	2	0	0	0	1	1
OR7E47P	1	3	0	0	4	2
SLC10A4	0	0	0	1	0	0
SLC10A5	9	15	11	9	17	14
SLC10A6	1	0	5	0	2	0
SLC10A7	59	88	77	87	81	105
SLC10A1	0	0	0	1	2	2
SLC10A3	631	748	678	693	723	857
IL36G	3	11	4	7	7	9
PEX5L	58	88	74	108	102	116
MC1R	32	37	34	25	20	44
AL021368.2	45	52	40	69	74	71
AL021368.3	1	0	0	3	2	2
OR7E46P	0	0	0	0	0	1
ZHX2	3124	3494	3651	3232	3146	4303
ZHX3	702	768	839	797	763	1014
CACYBP	1728	1882	1851	1586	1602	1880
ZHX1	616	608	565	510	509	571
RNF144A	308	292	291	336	311	432
RNF144B	135	132	131	182	199	230
PEX16	162	184	211	159	151	228
PEX19	435	460	500	456	416	545
MT2P1	6	3	12	4	2	4
PEX10	257	301	344	283	294	421
PEX12	64	71	78	88	83	126
PEX13	738	829	735	628	604	740
PEX14	608	727	796	569	609	864
AL033523.1	0	1	1	0	0	0
RN7SL559P	0	2	0	0	0	1
INPPL1	3704	4391	4939	4113	4071	5550
IGF1R	896	938	902	872	865	1234
PPIP5K1	88	120	140	99	86	109
PPIP5K2	1369	1372	1310	1300	1442	1424
MIR6129	0	0	0	1	0	0
AC084859.1	0	1	0	2	0	3
SNORA59A	8	6	5	7	10	9
RN7SL558P	0	0	0	1	0	0
DHDDS	504	588	636	646	614	909
AC006238.1	0	0	0	0	1	0
RBMS2P1	4	4	5	3	2	9
HTRA3	2	3	4	0	1	2
HTRA4	0	0	0	0	0	1
HTRA1	2388	2549	2708	2271	2285	2722
HTRA2	351	415	497	431	415	583
RNU7-3P	3	12	3	6	3	3
AC008635.1	0	3	0	0	0	1
AL391845.2	0	0	0	0	1	0
HULC	1	0	0	0	2	1
ZNF350-AS1	2	1	0	1	0	1
CHCHD10	0	0	0	2	0	0
IGF2R	8697	9990	10422	7470	7579	9721
AC010451.1	3	0	0	0	0	1
AL355916.1	23	26	38	23	24	33
AL355916.2	2	1	2	2	1	2
AL353759.1	1	2	0	0	0	0
AC119424.1	2	0	0	0	0	0
ZIC2	726	765	832	473	477	635
AC107029.1	1	0	0	0	0	0
AC107029.2	0	0	0	0	0	1
CLVS1	4	2	1	4	1	3
ZIC5	273	258	313	165	189	227
MNX1-AS2	0	0	1	0	0	0
RPL36AP13	0	1	0	0	0	0
RPL36AP15	1	1	0	3	2	3
SCN11A	0	0	0	0	1	1
HUS1	392	462	456	362	347	437
RN7SL574P	0	1	4	2	2	0
SRFBP1	236	307	262	202	235	235
SNORA50A	3	6	4	2	3	4
RRP7A	207	229	305	277	222	298
C3orf18	4	11	8	9	5	7
MCAM	1952	2057	2385	2217	2153	2881
C3orf14	124	134	121	108	111	101
MCAT	147	146	170	171	188	200
ZNF559-ZNF177	2	0	3	1	2	5
MOCS2	253	238	272	234	280	288
MOCS3	49	48	40	83	91	114
FGD5-AS1	910	948	954	1052	1046	1228
MCEE	424	459	488	377	388	505
AL024498.1	10	17	14	27	18	29
RRP12	607	727	750	533	474	645
AL024508.1	7	2	4	8	6	4
RRP15	146	153	136	174	156	194
ZIK1	4	4	11	3	1	7
MIR4659A	0	0	0	3	0	0
MOCS1	135	133	123	135	130	164
RASSF10	0	4	2	3	2	4
MINOS1	14	10	21	9	13	16
RRP36	366	443	351	414	382	441
PAIP2	925	1049	1199	792	776	1156
PAIP1	3486	3708	3585	3006	2916	3362
MCF2	3	2	0	1	1	1
MOCOS	723	827	963	621	621	808
AC104350.1	0	0	1	0	1	1
RRP1B	1581	1797	1862	1329	1256	1711
AP002990.1	20	26	27	32	27	31
HERC2P10	1	3	9	6	3	8
HERC2P11	0	1	0	1	0	1
RBMS1P1	9	14	14	13	13	15
DNM3OS	1	0	0	0	0	0
MT1DP	0	0	1	1	0	0
AP001922.5	2	2	1	1	1	5
AC007161.1	0	0	0	1	0	0
DIO1	17	23	21	37	47	42
DIO2	3	3	0	0	1	3
FAM91A1	2125	2391	2028	1873	1971	2126
AC092803.2	1	2	2	3	0	1
TBCAP1	1	3	1	1	0	1
AC067969.1	0	0	0	0	2	0
AC092803.1	1	0	0	0	0	0
AF241728.1	0	0	0	0	2	0
GLUD1P2	15	9	11	11	20	14
CD300LG	0	1	0	2	0	2
MCL1	5255	5988	5969	5500	5758	6812
SRSF10P1	0	0	0	0	1	0
GLUD1P3	14	21	17	25	18	20
GLUD1P8	2	2	1	0	1	1
OSCP1	35	35	44	41	38	52
MCM7	1878	2179	2259	1868	1756	2235
COL14A1	90	102	105	96	90	111
MCM8	312	356	342	313	351	387
MCM9	63	89	94	88	80	108
AC026355.1	0	0	2	0	0	2
AC026355.2	2	2	1	1	1	4
CEP170B	1910	2125	2409	1954	1839	2617
AC025766.1	3	1	0	0	0	0
AC027088.2	0	0	0	0	1	0
GGPS1	489	566	527	544	552	618
DIS3	1225	1233	1190	983	1022	1216
MCM3	516	535	555	387	480	514
MCM4	856	1006	1003	915	913	1115
MCM5	442	509	632	513	504	667
MCM6	488	531	519	435	437	499
MCM2	611	732	780	772	733	865
AP002906.1	0	0	0	0	0	1
IL21R	5	5	10	23	19	29
RPL36AP43	2	0	0	0	0	0
ITGA9-AS1	13	8	12	8	11	10
AL391117.1	1	1	1	1	0	0
MAB21L3	4	7	10	6	11	13
LIFR-AS1	2	2	0	0	3	1
MAB21L2	1	0	0	0	0	0
OR7E66P	0	1	1	0	2	1
IL1RN	2	1	6	3	1	2
IL23R	0	0	0	1	0	0
CALR4P	0	0	0	0	0	1
OSBPL9P4	0	1	0	0	0	0
SCAANT1	0	0	1	2	3	4
IL1R1	1037	1032	1095	1330	1426	1718
AC078923.1	1	0	1	1	3	1
IL1R2	616	703	805	892	832	1137
AF201337.1	5	4	6	1	3	2
MIR133A1HG	0	4	1	1	2	1
IL23A	18	21	20	33	42	38
AC082651.1	0	0	1	0	0	1
SH2D2A	1	3	2	5	3	5
AC082651.3	0	0	0	1	0	0
UBA6-AS1	155	195	171	141	158	196
AZIN1-AS1	17	14	13	20	15	5
AC082651.4	0	0	1	0	0	0
AC011676.1	0	1	1	0	1	1
AC011676.5	0	0	0	0	0	1
SH2D1B	5	4	1	0	5	1
AC098829.1	2	1	3	2	2	4
MCUB	564	622	617	466	513	597
MRPS31P4	4	4	2	2	1	2
SIPA1L2	1615	1814	1982	1374	1441	1752
MRPS31P5	7	4	5	8	4	7
SIPA1L3	1941	2245	2504	2180	2092	2996
MRPS31P2	2	1	0	1	0	0
SIPA1L1	908	966	1027	929	944	1197
COX6CP10	0	0	1	0	0	0
AC130651.2	5	0	0	0	1	2
MT1P1	1	0	1	0	0	0
C1QTNF12	101	122	123	100	95	125
AL589669.1	4	1	6	4	0	3
AC242426.3	1	2	1	1	0	6
AMER1	124	111	117	134	160	187
RPS3AP5	14	9	11	11	7	12
RPS3AP6	911	988	1023	767	766	965
RSF1-IT1	1	1	1	1	0	0
RSF1-IT2	1	0	1	1	0	0
RPS3AP3	2	0	0	0	2	0
AGAP2-AS1	3	5	3	4	2	4
AC009951.2	0	0	0	0	0	1
AC009951.1	5	2	0	0	1	1
AC027338.1	1	5	2	3	2	2
AC027338.2	0	0	1	0	0	0
QPCT	4	8	6	8	4	9
SIPA1	306	369	378	382	410	434
AL390039.1	1	1	2	0	1	4
C3orf67	260	279	286	341	347	416
C3orf62	56	87	87	90	84	109
AC095050.1	0	0	2	0	0	0
SPECC1L	451	484	526	420	395	552
TIMELESS	270	331	335	284	321	386
RN7SL569P	0	0	0	2	0	0
CAMSAP1	2035	2258	2469	1791	1822	2252
CAMSAP2	1576	1742	1531	1333	1332	1484
C3orf80	5	8	6	7	12	5
NPC1L1	52	84	88	68	57	84
RWDD4P1	6	6	7	4	6	4
PNPT1	278	318	309	259	232	294
RWDD4P2	13	18	27	13	14	14
CAMSAP3	115	140	150	146	150	211
AC024075.1	4	3	6	7	4	6
AC024075.2	9	12	19	19	15	12
AC024075.3	2	1	8	6	2	1
DNAJC3-AS1	5	2	2	4	3	2
AC104986.2	50	35	62	28	23	47
RN7SL567P	0	0	0	1	0	0
AC104590.1	2	0	0	0	0	0
AC104986.1	7	7	4	4	2	5
C3orf20	1	1	1	7	6	6
AL117329.1	9	4	8	9	13	15
RNU6-658P	4	3	5	2	3	4
C3orf38	370	345	351	302	303	363
RN7SL566P	0	0	1	1	0	0
C3orf33	79	78	81	52	55	66
C3orf36	1	5	9	3	2	3
C3orf35	48	33	44	44	45	49
MIR1289-1	0	0	0	0	0	1
C3orf49	3	1	5	1	1	0
SNORA19	0	3	1	1	0	1
SNORA17	0	1	1	0	0	0
SNORA15	1	0	0	0	0	0
SNORA12	6	12	11	9	9	8
SNORA13	0	1	3	3	3	0
SNORA11	4	12	8	5	3	6
C3orf52	80	88	84	96	101	123
C3orf58	1142	1228	1054	729	743	859
MT-ND6	3875	4255	4629	4577	4232	5701
RALGAPA1P1	16	18	25	28	19	11
MDC1	827	928	1089	936	927	1291
SNORA40	3	0	4	2	3	1
MT-ND4	74217	81036	88957	91880	88308	119940
MT-ND5	18394	20175	23346	23493	23229	31758
AC009127.3	0	0	2	0	0	0
AL157935.1	1	5	2	2	2	1
AL157935.2	1	0	1	3	2	5
MT-ND2	37812	41884	43038	45382	45485	56248
SNORA3B	0	0	0	0	0	3
MT-ND3	7105	7993	12749	9024	8065	16626
MT-ND1	21787	24160	29819	25927	24928	37251
AC008632.1	0	5	3	3	2	4
IL4I1	100	138	113	144	119	162
SNORA38	0	1	0	0	1	0
AC023090.2	0	0	0	0	1	0
SNORA36	0	0	0	0	0	1
SNORA37	0	0	0	1	0	0
RNU6-678P	0	0	0	1	0	2
TGIF2P1	0	0	2	0	2	0
SNORA33	6	19	16	7	4	9
AC023090.1	0	0	0	0	1	0
SNORA31	9	5	4	3	1	5
SNORA2C	0	0	0	1	0	1
SNORA2A	2	0	5	2	1	0
SNORA2B	0	0	0	1	0	0
AR	195	224	208	179	216	233
SNORA28	3	2	7	0	1	1
RNU6-677P	0	0	0	1	0	0
SNORA25	1	0	0	1	1	0
SNORA26	3	3	6	3	4	0
SNORA23	4	1	3	0	1	2
SNORA22	1	1	4	3	3	3
CGGBP1	2580	2490	2309	2001	2224	2505
GRID2IP	0	0	0	2	0	0
SNORA62	0	0	0	0	0	1
SNORA60	0	2	1	4	2	1
ACTL7B	1	0	0	0	0	1
AL138789.1	4	4	3	5	7	8
C2	10	12	13	6	6	12
SNORA5C	5	3	14	1	6	8
C3	58	63	79	236	257	268
DYNC2LI1	201	205	220	213	213	265
SNORA5A	1	0	1	0	0	0
C5	119	119	118	85	77	90
C6	0	0	0	1	0	0
C9	3	5	5	2	1	1
SNORA58	1	1	0	3	0	0
SNORA57	0	2	1	0	1	0
SNORA54	1	0	1	0	1	0
SNORA55	5	8	7	1	4	5
SNORA53	2	0	1	0	2	2
SNORA51	0	0	0	2	2	2
SEMA6A-AS1	7	7	3	6	6	5
CP	242	311	284	516	468	571
CS	2231	2514	2663	1881	1829	2515
SNORA49	0	1	0	1	0	2
SNORA48	0	0	0	1	0	0
AC243591.1	0	1	0	0	0	0
SNORA46	11	9	4	7	6	10
LRSAM1	554	706	693	797	774	991
SNORA81	7	8	10	10	13	8
QPRT	2104	2374	2492	2473	2404	3203
ECSIT	1340	1558	1590	1362	1285	1592
SNORA7B	0	0	1	1	0	1
AC002519.1	0	1	3	0	1	0
AC103760.1	1	0	2	0	0	2
SNORA77	0	1	1	3	3	2
SNORA75	16	4	14	4	16	12
SNORA72	2	10	2	1	6	6
SNORA73	0	0	0	2	0	0
SNORA70	3	2	6	0	0	0
ACTL6B	0	1	3	1	0	1
ACTL6A	573	584	660	472	544	658
SIRT4	3	3	3	2	5	3
SIRT5	301	360	350	433	448	540
SIRT6	303	356	352	343	315	419
SIRT7	484	500	584	499	499	571
F2	4	3	8	6	6	7
F3	587	578	600	987	1107	1253
SIRT1	1087	1149	1074	704	772	860
SIRT2	572	661	700	561	581	701
SIRT3	194	217	234	269	247	366
F8	45	51	32	35	33	34
FLJ22447	381	368	430	380	423	496
SNORA67	0	0	2	0	0	3
SNORA65	7	2	10	3	0	8
SNORA66	18	15	14	4	12	7
MDFI	4	7	2	2	2	4
SNORA63	3	1	3	1	0	1
FH	900	977	1071	783	717	917
ARL14EPL	11	4	7	19	6	23
AC020604.1	11	8	6	12	8	10
AC099654.1	1	1	0	2	0	4
HLA-DMA	72	57	72	56	53	69
SNORA9B	4	1	0	0	1	2
HLA-DMB	1	2	2	1	3	0
GC	0	0	0	1	0	2
RN7SL581P	0	0	0	0	1	1
GK	66	50	53	39	48	47
MDH1	1920	2120	2106	1714	1742	2082
MDH2	4149	4725	5745	3880	3695	5410
HNRNPUL2-BSCL2	0	0	1	1	0	2
AC020594.1	0	1	1	0	2	0
GGT3P	1	1	0	1	0	2
HP	0	0	0	1	2	0
HR	8	5	6	13	11	18
PABPC4L	2	0	5	8	3	1
GGT4P	0	0	1	0	0	4
HLA-DOB	13	4	5	5	4	7
IK	1306	1454	1605	1271	1202	1610
VPS33A	54	70	73	86	72	86
VPS33B	175	212	220	234	258	298
AL132765.1	1	3	0	0	1	0
AL132765.2	1	0	0	0	0	1
PIGBOS1	42	30	46	53	45	58
AL512408.1	0	0	0	1	2	0
NSMAF	1218	1238	1270	1210	1222	1374
AC073878.1	1	0	3	1	1	2
AC073878.2	1	3	0	3	5	3
ECSCR	0	0	1	0	0	0
AC127024.6	0	0	1	1	1	2
AC127024.4	0	0	0	2	6	3
AC127024.5	1	1	2	1	1	2
AC127024.2	0	1	1	4	1	0
AC127024.3	0	0	0	0	0	1
AC127024.8	6	1	0	4	5	3
MDN1	758	774	835	925	961	1134
KL	0	1	0	1	0	0
NOP53-AS1	1	9	7	4	5	4
KY	52	45	61	94	101	104
AC092802.3	0	0	0	0	1	0
ZC3HC1	387	391	460	381	379	533
SNORA80D	0	0	1	1	2	0
SNORA80E	0	0	0	1	2	2
MDM2	530	501	500	442	428	509
HLA-DRA	4	1	2	1	0	1
MDM4	565	661	631	536	573	660
AC092802.1	8	8	3	7	7	4
SNORA80A	0	0	1	0	0	0
AC092802.2	9	5	6	15	19	10
MDM1	63	102	87	74	79	93
SNORA80B	0	0	1	1	1	0
SH2D4A	183	211	216	156	173	192
SH2D4B	4	1	4	5	0	4
GGT8P	2	2	6	6	2	3
AL354836.1	15	11	17	12	9	16
MAGOH2P	6	5	11	6	5	8
MB	10	10	13	5	13	5
SH2D3A	64	83	76	91	71	126
SH2D3C	0	2	3	0	7	3
VPS37C	248	286	375	283	261	406
VPS37D	122	133	132	119	141	194
VPS37A	606	641	631	535	527	622
VPS37B	290	341	366	270	247	348
AL162390.1	0	1	0	0	2	0
IL6RP1	0	0	0	0	0	2
OSTM1-AS1	7	5	6	9	9	12
RNFT2	1	8	10	6	3	6
COL15A1	1	3	3	0	0	3
AC026356.1	29	26	14	6	8	14
AC026356.2	5	1	2	2	1	3
RNFT1	79	79	59	83	125	102
AC093635.1	1	0	1	0	0	3
MAGOH3P	0	0	0	0	1	0
PC	1034	1242	1286	1292	1276	1674
PABPC1L	197	201	195	203	199	207
DHFR2	14	13	17	20	29	40
TXNDC11	814	970	965	753	764	919
TXNDC12	3760	4155	4294	3197	3070	3939
AC100872.1	25	33	40	26	26	37
TXNDC15	433	483	558	443	436	593
TXNDC16	446	428	386	281	337	359
TXNDC17	407	442	497	463	422	537
AL162151.2	31	46	91	38	39	135
AC019129.1	0	0	2	0	0	4
AP002414.1	0	0	0	2	0	0
AP002414.4	1	0	0	0	0	0
AP002414.2	2	2	4	2	1	1
TIMD4	197	216	217	282	295	402
AC025278.2	0	0	0	0	1	0
TMEM72-AS1	0	2	0	1	0	1
KIF9-AS1	40	60	70	64	67	85
MST1R	0	0	1	0	0	0
AF107885.2	0	0	0	0	0	3
MST1L	4	4	2	8	6	7
OSGEP	116	155	170	126	108	162
AC016629.3	1	0	1	0	0	2
TF	9	15	15	16	14	23
TG	3	1	4	1	4	2
AC022167.2	23	16	31	26	35	35
TH	1	0	0	5	5	2
AC022167.3	0	0	0	1	0	0
AC022167.4	0	1	0	0	1	0
AC022167.5	0	1	0	0	0	0
U1	0	2	2	2	1	2
U2	0	0	2	1	1	0
U3	7	12	6	5	2	9
AC018635.2	1	2	1	2	1	1
U4	1	2	2	2	3	2
U6	2	3	2	5	2	2
U7	2	2	3	1	3	1
U8	0	1	2	0	2	1
CLYBL	178	143	166	164	164	223
AC009950.1	9	24	14	23	21	24
HYAL1	0	7	6	2	8	1
HYAL2	153	161	195	148	171	201
HYAL3	116	121	130	128	127	165
MCCD1P2	0	0	1	0	1	0
AC023830.3	4	0	1	0	1	1
SSSCA1	302	333	367	339	362	409
AC023830.1	0	0	0	0	0	1
THUMPD3-AS1	192	234	210	239	235	296
AC092801.1	0	0	0	1	0	0
AC116535.1	2	0	2	6	7	8
ALS2CL	156	216	192	313	323	418
PLEKHG4B	539	627	673	838	813	1097
MIR99AHG	1	2	0	3	0	2
XK	10	6	4	8	7	17
GLB1L	63	68	100	74	58	103
THEMIS2	42	70	63	56	48	100
AC106047.1	1	2	0	1	0	0
AC004520.1	2	2	4	6	2	4
PAMR1	20	29	38	41	39	54
AC034198.2	0	0	0	1	0	1
AC118344.1	5	11	10	12	14	16
AC118344.2	11	21	23	19	26	36
DKC1	1719	1897	2032	1693	1619	2149
AC079610.2	1	0	0	0	0	0
BX119904.1	0	0	1	0	0	0
RPL18P10	2	1	0	3	0	0
AC003682.1	1	0	1	1	0	2
HCAR2	0	0	0	0	0	1
AL117328.1	1	2	0	0	0	0
AL117328.2	2	1	1	2	2	2
HCAR1	2	0	0	0	0	0
PBX2P1	0	0	2	3	0	0
AC016723.1	1	0	1	0	4	2
AC005014.2	0	1	3	1	2	3
AC005014.3	2	0	0	0	1	1
ACTL10	0	1	2	3	9	9
MEA1	332	368	448	313	312	442
SNORA79B	3	2	0	5	3	5
AL451047.1	0	1	1	0	0	0
AC098826.2	0	0	0	1	1	5
AC011043.1	251	251	270	272	278	306
AC011043.2	0	0	0	0	0	1
AKR1B1P2	1	0	0	0	0	0
AKR1B1P1	0	1	0	0	0	3
RN7SL577P	0	0	0	1	0	0
AP001432.1	17	10	13	17	15	12
AL450313.1	0	0	0	1	0	0
AP000844.2	2	11	10	10	8	5
MIR6087	0	1	0	0	0	0
MIR6081	0	1	0	1	0	1
ABCA12	10	13	11	11	23	24
ABCA13	2	9	6	5	3	7
ADNP2	912	975	1002	798	767	949
SNORA73B	9	9	6	4	9	5
MIR6089	2	1	1	0	0	0
MED1	1202	1307	1340	1150	1254	1501
MIR6076	0	0	1	2	0	0
MECR	281	330	337	273	322	376
MIR6070	0	1	0	0	0	0
MED8	988	1078	1249	783	772	990
MED9	487	462	605	474	426	572
AP003733.4	4	5	4	2	3	2
MED4	99	132	124	136	130	184
DKK1	1	1	0	1	2	0
MED6	270	298	307	269	295	330
DKK3	8526	9427	9985	10594	10451	12471
MED7	62	85	57	83	84	110
AC012360.2	0	1	1	0	0	0
DKK4	0	0	0	0	0	1
AC012360.3	6	13	7	16	11	16
ABCA10	0	1	1	1	0	0
AC012360.1	0	0	2	1	0	0
SNORA74A	1	1	0	0	0	0
RNU6-689P	0	1	4	2	1	2
SNORA74D	1	1	1	0	0	0
GPLD1	14	6	7	9	8	10
MEG3	0	0	0	4	0	0
OSER1	2077	2364	2524	1642	1586	1976
AC009126.1	3	1	6	4	3	1
VPS26A	1608	1834	1556	1317	1529	1594
VPS26B	514	557	696	469	428	639
MEFV	30	24	31	23	29	37
MEG8	0	0	1	0	0	0
SNORD111B	1	1	2	2	1	0
AC113404.3	2	12	6	12	13	16
AC107220.1	0	0	1	0	0	0
AC131971.1	1	3	3	7	4	8
MIR3936HG	45	51	53	40	36	52
MEI1	3	3	4	6	6	4
MEI4	0	0	0	0	0	1
ZC3H10	11	11	12	12	20	25
SNORA70D	0	0	0	0	0	1
GCFC2	216	201	183	157	153	156
SNORA70F	0	1	1	0	0	0
AL807757.1	0	0	0	1	0	0
AL807757.2	0	3	7	0	0	0
AC091868.1	0	0	2	0	0	0
LIMD1-AS1	0	2	3	2	0	3
SNORA71A	1	7	4	1	3	4
SNORA71B	4	13	7	8	3	9
SNORA71C	2	4	3	4	3	3
UBE3AP2	0	0	1	0	0	0
SNORA71D	0	2	1	2	1	1
MIR6090	9	11	16	10	6	10
AC083873.1	1	1	4	0	1	5
MSRB2	193	269	286	190	194	220
MSRB3	666	711	802	741	749	878
MSRB1	167	183	192	235	228	265
COL16A1	68	64	64	93	75	135
MEN1	602	767	791	802	874	1033
RN7SL591P	2	0	0	0	0	0
RNF43	9	6	12	8	7	7
RNF44	1125	1326	1474	1110	1118	1604
RNU6-681P	0	0	0	1	0	2
AL589765.5	0	0	2	0	0	0
AL589765.6	1	3	1	2	4	1
AL589765.4	6	5	8	4	4	16
RNF40	925	1024	1126	930	957	1176
RNF41	580	653	679	559	557	733
AC009220.3	0	0	0	0	0	2
AC100778.2	1	2	2	3	4	2
AC009220.1	1	2	0	0	0	3
AC009220.2	1	1	1	1	2	4
AC100778.4	1	0	0	0	0	0
MELK	1052	1175	1193	1101	1083	1247
AL589765.1	0	1	0	2	2	1
AL159987.2	1	0	0	0	0	0
OARD1	202	238	255	265	272	293
AC122718.1	34	28	21	17	26	36
AC122718.2	0	0	0	0	0	2
AL136979.1	0	1	0	1	0	0
PALB2	255	276	253	312	305	389
RNF10	3693	4137	4450	3503	3551	4616
RNF11	2559	2574	2442	2024	2069	2248
RNF13	749	856	734	621	637	724
RNF14	465	478	471	438	449	516
TREM1	0	1	0	0	0	0
FKBP9P1	45	31	59	44	38	59
RANGAP1	3442	3739	4315	3245	3039	4069
IL3RA	20	25	27	22	21	29
SSX2IP	273	317	305	235	262	260
RNF31	225	230	318	321	307	412
RNU6-680P	1	0	0	1	0	0
AC006330.1	1	1	1	0	3	2
RNF32	34	38	43	36	42	49
SMARCD1	695	715	678	712	703	803
SMARCD2	865	991	1025	928	889	1270
RNF34	310	360	357	276	262	380
SMARCD3	207	222	228	215	254	310
AC112715.1	0	2	1	0	0	0
RNF38	1693	1760	1612	1435	1501	1624
ITLN1	0	0	0	1	0	0
ITLN2	0	0	0	0	1	0
MESD	740	848	947	788	660	1047
RNF39	136	187	160	165	184	201
MEST	0	0	0	0	1	0
RNF20	883	1007	1070	854	915	1048
SMARCE1	643	708	731	608	665	824
ILF3-AS1	40	56	59	56	58	66
RNF24	1764	2036	2139	1903	2001	2457
RNF25	223	235	268	197	199	283
RNF26	847	982	1114	1105	1087	1461
C2orf69P1	1	0	1	0	0	0
PNRC1	3151	3316	3242	2172	2467	2913
PNRC2	931	951	960	937	1010	1058
TRMT61A	264	287	296	278	270	393
AL031710.1	0	1	0	0	1	1
TRMT61B	75	90	123	128	127	148
AL031710.2	5	4	1	1	2	1
AC005253.1	13	22	20	29	31	25
MIR320B2	0	0	0	0	1	2
AFG3L2	887	969	890	847	880	918
COX7A2L	2407	2694	2731	1958	1931	2409
GPM6A	3	13	7	7	12	10
C17orf105	2	0	1	1	2	0
HIST1H3J	1	0	0	0	0	1
AC018730.2	33	36	42	14	29	36
C17orf107	0	1	0	1	2	0
AC022417.1	1	2	1	4	6	3
C17orf100	7	6	3	14	20	13
HIST1H3A	2	1	0	0	0	1
HIST1H3G	11	14	8	12	8	10
HIST1H3H	7	6	10	5	6	6
HIST1H3I	1	2	0	1	0	0
HIST1H3B	6	4	8	1	4	7
HIST1H3C	1	0	2	0	1	1
GPM6B	5	14	5	11	16	19
HIST1H3E	8	13	22	20	30	31
C17orf113	5	0	5	9	6	2
HIST1H4K	2	6	0	3	1	1
TREX2	2	2	9	6	6	13
IGFL3	0	1	0	0	0	0
HIST1H4A	0	0	0	0	2	3
CDAN1	222	271	260	251	295	410
HIST1H4B	3	1	1	2	0	1
IGFL4	0	1	2	1	2	0
HIST1H4H	6	8	8	16	16	20
HIST1H4I	58	49	70	56	55	66
HIST1H4J	1	0	4	0	0	1
HIST1H4C	0	2	8	4	2	4
HIST1H4D	3	1	2	0	1	1
ITM2A	0	1	0	0	0	2
MIR320C1	0	0	0	1	0	0
HIST1H4E	14	19	12	12	12	19
ITM2B	9011	10019	10147	8620	8928	11066
RAB40AL	0	0	5	2	4	0
ITM2C	2887	3172	3667	2801	2755	3659
QRFP	5	2	6	5	3	0
EPM2AIP1	294	235	236	306	309	384
AC007314.1	2	0	1	0	0	3
AC024563.2	0	0	0	0	0	1
AC003098.1	0	1	0	0	0	0
GNPNAT1	414	446	411	348	382	503
DLAT	768	814	781	734	836	974
RSPRY1	1018	1051	1084	1131	1132	1442
AVPR1B	5	3	1	5	2	4
CABYRP1	0	2	0	0	0	1
IGFN1	4413	4802	5395	5093	4803	6780
MSS51	38	45	40	45	49	78
MKLN1-AS	74	58	75	52	49	85
PALD1	1	0	4	3	1	4
RPUSD4	715	784	798	639	649	751
RPUSD1	350	350	414	370	326	453
RPUSD2	140	192	184	173	152	196
RPUSD3	351	377	407	391	407	481
NCR3LG1	48	46	53	27	28	46
AL359878.1	1	1	0	3	1	7
AL359878.2	0	0	0	1	0	0
PDZK1IP1	1967	2322	2336	3560	3509	4608
UBE2E1-AS1	4	1	3	4	2	4
PDXDC2P	0	0	1	0	1	0
DLC1	1870	2155	2018	1597	1700	2122
AC092800.1	0	1	0	1	0	0
AC104984.4	1	1	1	0	2	2
SIRPD	2	0	0	1	0	1
SIRPG	6	2	0	3	4	2
AC055764.1	1	2	2	0	1	0
SNORD105B	32	31	23	31	28	39
AC055764.2	1	5	2	2	4	3
SDR9C7	5	3	1	2	2	3
AC104984.3	0	0	0	1	0	0
TNFRSF14-AS1	0	0	1	0	1	1
NUSAP1	2700	2889	2928	2615	2690	3120
SIRPA	4758	5555	6175	6671	6624	9176
TBCCD1	157	175	192	184	183	225
PAM16	10	14	9	17	24	20
GLTPD2	2	3	1	4	1	3
RGS9BP	10	4	10	17	11	14
ELMO1	4	4	1	0	0	0
ELMO2	372	459	484	349	352	493
ELMO3	28	48	54	40	36	51
RELL1	291	318	357	259	325	385
RELL2	46	67	59	39	37	65
AP000593.2	0	1	0	0	1	0
AP000593.3	3	2	3	2	4	4
AL137077.2	2	3	1	1	1	6
RSL24D1P11	0	0	0	1	0	0
KCNC4-AS1	0	1	0	0	0	1
ZC3H18	796	933	965	761	778	982
ZC3H13	748	820	747	617	648	710
ZC3H14	902	889	982	845	794	1003
ZC3H15	2383	2537	2600	1632	1658	1923
AL442128.2	2	4	1	2	0	1
DLG1	2836	3017	2850	2888	3111	3515
DLG2	39	30	35	20	31	25
DLG3	38	43	39	39	42	40
DLG4	1321	1488	1619	1437	1465	1847
DLG5	1225	1371	1434	1183	1233	1638
CLASRP	838	1004	1007	764	764	1066
HIST1H1T	0	0	0	0	1	0
AC003681.1	54	68	86	47	57	85
ZC3H7A	906	895	956	999	1051	1114
ZC3H7B	2563	2881	3357	2825	2857	4037
HIST1H1D	0	2	3	5	2	3
HIST1H1E	11	8	12	3	4	12
HIST1H1B	2	0	0	1	0	3
HIST1H1C	421	456	517	349	329	423
BBOX1-AS1	2	2	3	1	0	1
AC016722.2	4	7	14	6	9	14
AC016722.3	14	8	15	5	12	23
PALLD	2976	3275	3084	2426	2628	3176
CHMP3	459	518	520	408	403	530
AC016722.1	3	1	1	1	0	2
CHMP6	86	87	83	91	94	124
ECT2L	6	3	2	5	3	6
CHMP7	553	665	768	514	549	672
CHMP5	2495	2620	2459	2005	1941	2116
PCNPP3	0	2	0	0	0	0
PCNPP5	0	0	0	1	0	0
SNORA68B	0	1	0	1	0	1
PALM2	12	15	11	9	5	10
RN7SL589P	0	0	0	1	3	0
PALM3	1	1	2	3	4	1
DLL1	6	1	13	5	7	11
PCNPP1	1	2	0	0	0	0
DLL3	22	18	29	14	9	37
DLL4	1	3	10	1	3	4
IGFBPL1	0	0	0	1	0	0
PALMD	5	10	13	13	19	25
CLASP1	1543	1672	1591	1530	1546	1985
CLASP2	614	707	683	594	562	657
DLK2	24	20	36	56	53	62
AL033527.5	2	0	2	1	5	0
FLJ12825	0	0	0	2	3	7
AL033527.3	2	9	5	8	20	9
NOC2L	1805	1971	2222	1796	1667	2244
AC092798.1	0	3	2	2	4	3
AC069287.3	0	0	0	0	0	1
AC012613.2	0	1	5	0	1	1
RABL3	420	458	455	387	447	459
RABL6	2701	3031	3404	2779	2627	3569
CDCA2	857	950	917	761	897	932
CDCA3	1046	1122	1275	1062	1005	1331
CDCA4	1000	1232	1134	933	910	1144
CDCA5	1385	1696	1849	1382	1308	1760
CDCA7	437	471	413	313	335	405
CDCA8	1458	1603	1768	1667	1547	1959
AC026358.1	2	0	0	0	0	0
AC021087.2	7	8	6	7	13	10
AC021087.3	12	16	5	10	11	10
AC021087.1	0	1	1	0	0	3
AL135905.2	0	2	2	3	1	1
FUCA1	740	816	812	915	916	980
FUCA2	2093	2392	2672	1830	1836	2563
CARS-AS1	13	13	12	3	9	10
MAGOHB	235	299	268	255	238	309
MT-TS2	0	0	3	0	0	1
AC008536.1	3	11	6	4	8	10
AC008536.2	2	1	0	2	3	0
AC008536.3	7	5	3	3	7	10
AL358794.1	0	0	1	0	0	0
AL157937.1	0	1	0	1	2	1
PANX1	1317	1409	1428	1261	1234	1448
PANX2	259	331	335	303	287	422
AC060234.1	1	1	1	0	2	1
AC060234.2	5	8	5	2	4	7
TUBB2BP1	0	0	1	0	0	0
PANX3	0	0	1	0	0	0
AC092652.1	0	0	1	0	0	0
MTCYBP31	1	0	0	1	0	0
AL391987.6	0	0	0	0	1	0
SLC7A4	0	0	0	1	0	0
SLC7A5	11325	13474	14737	8021	7947	11454
SLC7A6	198	170	231	151	159	219
SLC7A7	751	775	795	708	653	841
SLC7A8	0	0	4	3	1	2
SLC7A9	0	4	3	8	2	7
NUP62CL	23	10	20	34	23	14
CACUL1	3153	3262	3104	2275	2425	2888
ELOF1	578	596	707	523	412	650
AC003101.1	0	0	0	0	1	0
AC003101.2	1	0	1	1	0	1
DLST	1982	2227	2364	2287	2218	2940
NOC4L	132	169	179	163	153	210
AL391987.1	0	1	0	0	0	0
SLC7A1	3994	4491	4644	3392	3680	4593
AL391987.4	0	0	0	0	1	0
SLC7A2	114	115	113	91	62	106
AL391987.5	0	1	0	1	0	0
SLC7A3	0	0	1	0	1	2
MFN1	575	614	607	490	563	605
MFN2	1347	1571	1719	1350	1316	1621
P4HTM	507	646	672	557	533	657
HOXA10-AS	43	47	38	39	37	74
NOC3L	774	820	761	597	638	688
AC004076.2	13	19	20	12	19	26
RABIF	57	73	46	87	48	87
AL121936.2	6	1	0	0	1	1
ADORA1	197	227	257	283	259	386
LINCMD1	3	3	5	2	5	9
AC008870.3	1	1	0	1	3	2
AC008870.4	0	2	5	2	1	4
MFNG	498	594	632	699	723	926
AC097505.1	0	0	1	1	1	0
COX7CP1	0	0	1	0	0	1
IL6ST	2180	2242	2047	1649	1735	1997
CHODL	2	0	0	0	0	0
COL17A1	15	22	19	11	23	24
DLX1	63	59	67	63	53	45
DLX2	28	44	33	19	15	36
DLX3	0	2	0	0	0	2
DLX4	95	120	153	107	117	155
DLX5	2	0	0	0	0	0
CORO1A	6	3	5	5	3	6
CORO1B	1178	1327	1582	1234	1204	1491
CORO1C	3998	4621	4782	4348	4400	5331
SLC14A1	0	1	1	0	0	3
SLC14A2	1	0	1	0	0	2
ELOA2	0	0	0	0	1	2
CORO2A	94	90	107	83	98	141
CORO2B	85	103	128	115	111	157
MTCYBP18	0	0	0	1	0	1
TOB1-AS1	5	2	5	2	2	9
AC090505.1	0	1	0	0	2	0
CDC73	1059	1193	890	872	920	928
AC106872.7	0	1	0	0	0	0
AP002807.1	25	33	36	29	45	53
AL118506.1	1	2	7	2	7	7
AL365273.1	9	11	8	10	17	9
AC084125.2	15	28	18	14	7	10
SLC5A11	0	2	1	0	1	1
SLC5A12	0	0	0	1	0	0
SLC5A10	0	1	0	0	0	0
AC044781.1	2	1	0	1	0	3
EHBP1	1598	1823	1706	1864	2015	2377
AC008870.2	14	14	11	16	16	18
CDC42	4393	4780	4931	4127	4412	5085
AC032044.1	2	0	0	1	0	0
AC032044.2	3	2	2	3	2	3
CDC45	76	86	88	69	54	84
GADD45GIP1	1086	1255	1305	1000	1040	1227
AC092902.1	0	0	0	0	0	1
FGF7P6	1	0	1	0	0	0
FGF7P8	2	0	0	0	0	0
CDC5L	1555	1577	1566	1097	1139	1405
FGF7P4	0	0	0	1	0	0
AC092902.5	3	2	2	4	1	6
AC092902.2	52	50	55	47	41	65
FGF7P1	2	5	2	1	0	1
PCBP2-OT1	2	2	2	1	0	2
AC022165.1	3	0	1	6	4	1
FLJ46284	29	12	18	19	20	22
AC027281.2	2	3	6	2	3	7
CDC20	3463	3966	4345	3859	3863	4856
CDC23	1232	1361	1216	1059	1090	1297
HYKK	55	49	33	26	30	58
CDC26	213	213	243	166	168	206
CDC27	1779	1936	1817	1763	1869	2116
ATP6V1E1	2114	2193	2429	1653	1585	2022
ATP6V1E2	24	21	15	19	20	23
ATP6V1G1	1381	1355	1486	1013	992	1245
ATP6V1G2	5	4	6	3	4	2
AL442125.1	102	123	146	113	140	144
AL442125.2	31	20	26	19	16	23
CDC40	618	712	619	563	577	622
CDC34	1614	1837	1840	1354	1297	1702
CDC37	2397	2774	3265	2471	2405	3243
MIR6512	1	1	0	1	0	1
TRIB3	10696	12449	13202	8137	7885	9971
TRIB1	1159	1254	1378	742	781	914
AL662889.1	1	0	0	0	0	0
TRIB2	739	768	865	567	552	736
AL118496.2	1	0	0	0	0	0
AC016573.1	5	7	2	8	6	0
AC005154.5	2	1	2	1	2	0
AC005154.3	7	2	4	10	8	11
AC005154.1	119	128	143	147	136	174
CDKN2AIP	253	272	245	178	188	202
AC005154.2	0	0	0	0	0	1
ATP6V1C1	1105	1180	1118	960	949	1105
ATP6V1C2	15	13	34	22	20	19
AC093535.1	2	1	1	6	12	6
AC093535.2	24	26	33	33	32	54
FTH1P5	0	0	2	0	2	2
FTH1P7	307	390	381	165	185	246
FTH1P8	143	158	223	79	88	159
FTH1P1	0	2	0	1	1	0
FTH1P2	51	83	99	25	34	65
FTH1P3	8	5	4	1	2	5
CDC16	814	869	929	837	868	916
AC106779.1	1	3	5	0	0	0
SLC2A4RG	2343	2750	3033	2144	2174	3036
EIF4BP3	122	169	169	120	124	145
SNORA14A	0	0	3	1	0	0
EIF4BP6	171	191	180	154	148	172
SNORA14B	3	3	4	3	4	5
EIF4BP7	210	214	227	184	188	204
BANF1P3	1	8	6	6	3	6
AC005394.2	2	3	4	5	3	5
AC004816.1	333	361	404	432	436	509
AC004816.2	2	1	2	1	2	2
RNU6-606P	0	0	1	0	0	0
ZNF587B	17	12	16	30	32	44
PLAC9P1	2	5	1	1	2	4
AL512504.1	0	0	1	1	3	2
PRSS3P4	0	0	0	2	5	1
DMC1	4	0	2	1	1	0
NPY4R2	8	12	11	16	24	17
RNU6-605P	0	0	1	0	0	0
SNORA16B	4	0	1	0	1	0
AC026691.1	0	0	1	0	0	0
NFIL3	5085	5640	5549	3484	3434	4218
ZNF585B	6	3	5	4	9	6
ZNF585A	65	64	70	56	68	60
POLR3DP1	0	0	1	1	0	0
AL138881.1	5	3	6	4	1	3
AL356019.2	19	29	14	36	30	47
HYPK	55	61	90	54	57	80
AL031714.1	196	225	281	128	154	138
AC097504.1	0	0	0	1	0	0
AC097504.2	0	0	0	1	0	0
AP000254.1	11	8	9	15	8	9
SRP19	29	16	20	21	23	16
WASHC2C	709	796	845	582	613	725
SRP14	3368	3637	3675	3004	2929	3347
WASHC2A	960	948	991	805	803	1034
AC012123.1	1	1	1	0	2	0
SCAND3P1	0	0	2	0	1	0
SPOCD1	33	36	34	113	116	123
AC098824.1	0	0	1	0	0	1
SNORA10B	2	0	0	0	0	0
AC008537.2	11	13	6	12	11	15
ENTPD1-AS1	45	16	17	15	17	31
AC008537.3	32	43	24	40	31	40
AC008537.4	0	0	0	2	0	1
AC079416.1	2	2	2	1	2	5
AC079416.2	1	3	1	0	0	1
SNORA11F	0	3	1	0	2	2
MGAM	4	3	1	0	1	5
AL122035.2	11	10	12	5	7	8
RAB43P1	30	18	24	29	16	34
AL122035.1	2	3	5	5	6	6
AC092162.2	3	1	1	4	1	8
AC092162.3	6	7	4	10	9	7
FP325331.1	0	1	1	1	0	0
AC087359.1	0	0	2	1	1	2
DMKN	8	3	6	8	7	7
AL513478.2	0	0	0	1	0	0
ATP6V1B2	2402	2769	2865	2614	2595	3035
ATP6V1B1	0	0	0	0	0	2
AC068792.1	3	2	2	0	2	4
AL138787.1	0	0	0	0	0	1
AL138787.2	0	3	0	0	0	0
SPOCK2	10	14	11	11	14	29
SPOCK3	0	1	1	1	2	3
SPOCK1	6893	7487	7761	7875	8272	10455
SALL4P2	0	0	1	0	0	0
AC006963.1	0	1	0	0	0	0
BCDIN3D-AS1	6	1	5	3	6	7
AC068802.1	0	0	0	0	1	0
AC110994.2	0	2	0	0	1	0
ANKRD20A2	0	0	1	1	0	0
AC021088.1	1	1	3	1	0	0
AC023389.1	0	1	0	0	0	1
AC020593.1	1	0	0	0	0	0
AC092807.1	2	2	2	1	5	0
AC092807.2	1	0	1	1	0	1
AC092807.3	1	2	1	5	5	3
ADPRH	18	15	14	13	13	14
ADPRM	259	290	311	222	241	322
PRR7-AS1	26	40	56	41	34	59
SEH1L	804	858	814	607	650	783
AL161421.1	3	4	4	5	3	1
AC134669.2	0	0	0	2	0	0
IGHA1	1	1	5	0	1	0
IGHA2	0	1	1	0	0	0
DMPK	575	650	731	593	634	858
SNAI3	4	6	9	7	6	11
ANKRD20A3	0	0	0	1	0	1
ANKRD20A4	0	1	0	0	1	0
SNAI1	1568	1822	2063	1183	1154	1663
SNAI2	1856	2158	2292	787	830	1141
YJEFN3	86	120	115	111	91	138
GK-AS1	1	0	2	0	2	5
PEBP1P2	0	0	0	2	0	0
SRMP2	0	0	1	0	1	0
TIMP2	2799	3101	3581	2978	3113	4071
TIMP3	1	3	2	6	11	5
TIMP1	3437	3986	4519	3772	3734	5342
TEAD1	3088	3318	3124	2473	2825	3441
TEAD2	9	6	9	10	5	6
TIMP4	7	3	7	11	8	10
TEAD3	305	381	394	329	374	426
TEAD4	436	448	497	383	402	550
GCHFR	4	5	5	7	6	8
TMSB15A	5	3	3	0	2	3
TMSB15B	8	7	15	7	12	14
CACTIN	329	396	426	314	326	446
MGLL	5520	6187	6928	6933	6746	9560
SOCS2-AS1	21	33	34	32	38	44
TIMM9	327	371	382	286	329	385
AL157938.2	0	3	0	1	1	2
AL157938.3	4	3	4	2	2	0
GPNMB	19	19	15	6	8	8
DMTN	364	437	442	473	457	701
MGMT	0	0	0	1	0	0
SLC8B1	202	270	297	361	372	548
AC079906.1	0	2	1	2	0	3
THUMPD1P1	0	0	1	0	0	0
AC010457.1	8	12	6	9	10	9
RAB3B	2094	2354	2402	2532	2764	3377
RAB3A	127	124	170	77	75	108
RAB3D	16	16	17	24	23	22
AC003102.1	54	39	47	24	33	46
IL5RA	0	0	0	0	0	1
SLC8A1	284	314	319	307	320	411
SLC8A2	1	0	2	0	0	2
RAB43	65	57	91	52	62	105
IGHG4	0	0	0	0	0	2
RAB44	2	3	1	2	0	1
RAB41	54	57	49	51	55	63
RAB42	153	195	184	247	266	265
RAB2A	5678	6246	5954	4531	4804	5630
RAB2B	410	492	479	375	366	503
AC003092.1	2323	2409	2509	2180	2212	2690
CHMP4BP1	20	20	16	3	2	6
AC003092.2	51	47	42	53	63	71
PANCR	0	1	1	0	2	1
TRGV9	0	0	0	0	3	0
TRGV7	0	0	1	0	1	2
TRGV5	0	0	0	0	0	1
RAB32	1101	1158	1136	958	931	1140
LBHD1	7	3	8	12	4	14
RAB30	148	187	163	161	166	197
RAB31	15	21	22	22	16	29
RAB36	0	1	0	0	1	6
RAB37	1	0	2	0	2	1
DMWD	613	725	843	611	698	855
RAB34	2319	2607	2805	2594	2371	3102
RAB35	468	549	633	617	586	781
RAB38	57	43	66	58	43	53
RAB5B	2495	2808	3057	2421	2415	3175
RAB5C	437	525	577	383	404	531
AC106873.1	0	0	0	0	1	0
AC005393.1	3	5	5	4	7	2
RAB6A	4305	4431	3987	3530	3807	4127
RAB6B	643	732	759	619	639	810
NIFK-AS1	17	15	22	21	23	23
AC092651.1	3	1	0	0	0	2
RAB4A	790	926	845	652	647	835
AC123788.2	0	0	0	0	1	0
RAB4B	4	1	5	6	8	4
AC017067.1	0	0	0	1	0	0
P4HA1	3999	4430	4175	3575	3582	4152
P4HA2	5093	5700	6151	7376	7182	9195
P4HA3	30	41	46	32	40	44
RAB5A	2174	2298	2289	1623	1679	1979
ADPGK	933	936	983	802	811	941
MIR6728	1	1	2	1	3	2
URAHP	2	2	4	6	4	5
SLC13A3	128	140	170	180	217	262
SLC13A4	9	14	30	38	37	59
CHPF2	1098	1315	1389	1620	1670	2023
AC011773.3	0	1	0	0	0	0
AC011773.4	1	0	2	0	1	0
AC011773.1	1	1	3	1	1	0
RAB1A	3913	4275	4114	4084	3823	4549
RAB1B	884	963	1302	913	892	1465
FBXL22	1	1	0	1	0	1
AL033528.1	3	0	0	0	1	0
FBXL20	615	671	739	526	546	713
RAB21	829	920	866	716	782	869
AL133353.1	1	0	0	0	0	2
RAB20	647	674	785	420	408	547
MSTO1	77	88	108	131	109	141
RAB25	0	1	0	0	0	0
RAB26	8	7	20	14	13	12
RAB23	228	225	179	239	252	297
RAB24	67	94	101	64	80	121
RAB29	468	532	505	562	564	627
RAB28	299	347	282	258	262	306
SLC13A5	1	0	0	0	1	0
AL118505.1	0	0	1	1	0	2
AL161911.1	8	3	6	13	9	12
RNGTT	424	448	417	413	472	515
FBXL19	262	351	387	518	485	776
FBXL17	335	312	281	231	274	320
FBXL18	184	213	218	201	202	229
FBXL15	192	257	241	183	191	228
FBXL16	29	35	25	25	30	40
FBXL13	5	13	8	11	6	16
FBXL14	261	271	243	209	200	245
FBXL12	885	945	1053	736	733	960
RAB10	3701	3967	4082	3477	3611	4187
TNRC6C	448	527	541	313	326	400
RAB14	3168	3286	3299	2498	2735	3245
VAPA	5325	5898	5816	4405	4497	5177
PSAT1	2874	3073	2872	1701	1887	2110
RAB15	98	100	116	95	115	169
VAPB	1058	1142	1305	1133	1174	1517
RAB12	1244	1229	1169	902	948	1123
RAB13	2614	2917	3172	2346	2252	2810
RAB18	1525	1569	1465	1599	1728	1891
RAB17	1	1	3	5	0	4
TNRC6A	1672	1849	1905	1345	1373	1658
TNRC6B	926	1044	1107	862	896	1216
PANK4	418	547	520	440	439	500
PANK2	330	406	376	473	424	501
PANK3	2441	2595	2290	2194	2445	2705
VARS	2074	2385	2733	1889	1780	2573
CALML6	1	0	0	1	1	1
PANK1	246	267	246	235	226	275
CALML4	1	3	3	0	1	5
LONP1	3048	3427	3661	3470	3414	4343
LONP2	996	1111	1123	979	1010	1251
AC091729.3	8	7	15	10	9	18
SPDYE7P	1	0	0	1	0	0
AC091729.1	0	0	0	1	1	0
ATP6V0E1	1901	2140	2114	1824	1693	2123
AC093536.1	0	0	2	0	0	1
TINF2	449	542	557	534	476	613
DNA2	172	178	152	151	154	203
ATP6V0D1	283	359	388	215	231	348
ATP6V0D2	2	3	2	1	1	3
MYL12A	2637	2952	3497	2734	2485	3692
MYL12B	6042	7065	7430	6359	6092	7484
SLC2A3P4	1	0	1	0	0	2
PTBP1P	0	1	0	0	0	0
ATP6V0A2	272	312	308	350	348	396
ATP6V0A4	39	36	35	72	96	96
TNRC18	3430	3969	4239	3954	3927	5588
ATP6V0A1	339	394	414	391	347	485
VASP	1702	2020	2091	1745	1816	2335
VAT1	9979	11543	12439	9302	9052	11651
TINCR	91	104	94	44	51	88
VASN	1004	1061	1231	1567	1511	2079
FUBP3	1069	1154	1110	969	1094	1347
FUBP1	1710	1886	1805	1361	1406	1562
PANO1	2	1	3	1	6	2
ATP6V1G1P2	0	0	0	0	0	3
COL18A1	7843	9222	9924	9278	9399	12946
DNER	16	17	13	10	23	23
TINAG	36	39	38	75	75	90
AL626787.1	4	4	4	1	0	2
RAB8A	136	157	223	172	179	299
RALGPS1	49	53	68	64	55	67
RAB8B	1265	1459	1111	1083	1179	1295
RALGPS2	1112	1235	996	1290	1426	1498
VAV3	7	11	15	65	41	61
RAB6C	3	0	1	0	0	3
GPBAR1	2	0	4	2	0	3
RENBP	1	0	0	1	0	0
VAV1	4	1	7	5	4	6
VAV2	1795	1966	2192	1941	1916	2628
CDCP1	14536	16240	17884	13196	13431	18275
EIF1AXP1	53	73	47	50	35	53
RAB7B	70	65	79	68	73	98
RAB7A	5606	6207	6438	4665	4645	5896
AC022415.1	4	9	9	8	3	12
ZNF2	139	162	194	181	156	230
ZNF3	288	301	342	361	462	567
ZNF8	243	283	277	266	256	346
ZNF7	206	241	251	342	355	414
DUOX1	26	17	27	43	42	59
ATP6V0E2	34	57	66	55	65	77
DUOX2	7	20	12	26	19	24
PLAC8L1	2	0	2	6	6	4
AC097493.4	5	4	1	1	1	4
CAPZA1	2980	3296	3143	3203	3153	3846
CAPZA2	2149	2349	2053	1786	1895	2098
SMC2-AS1	2	5	5	3	4	2
RAB9A	789	804	806	537	523	697
RAB9B	7	3	5	7	16	19
AL391988.1	35	28	31	20	17	18
NANOS1	62	45	59	55	58	83
NANOS3	5	1	0	0	2	2
SPDYE16	0	0	0	0	1	0
AL121782.1	0	1	3	2	1	0
SPDYE17	0	0	0	0	1	0
SPDYE18	1	2	2	4	1	6
AC241584.1	0	2	0	0	1	0
AC241584.2	15	11	16	7	6	10
AP000889.2	0	0	0	0	1	0
AP000253.1	0	2	2	4	1	0
AP000889.1	2	1	0	0	0	1
TRHDE	157	144	142	134	145	134
CPEB2-AS1	0	0	0	0	2	0
RN7SL521P	0	0	2	0	0	1
AC130709.1	1	0	0	0	0	0
TCEA1P4	3	3	9	7	5	9
TCEA1P2	607	565	599	501	481	527
TCEA1P3	2	0	0	0	0	1
AC007792.1	0	0	0	0	0	1
SPDYE2B	2	3	2	0	0	0
AC100771.2	1	2	0	2	0	1
HAPLN3	211	221	248	208	225	239
AF106564.1	0	0	3	0	1	1
HAPLN1	2	2	1	1	0	1
HAPLN2	22	21	16	16	32	36
AC239868.2	80	81	97	72	70	75
AC011284.1	1	0	0	1	0	0
DNM1	1984	2203	2510	2381	2444	3054
DNM2	13209	15128	16462	11838	11887	15747
TMPRSS11D	0	1	0	1	0	0
CETN4P	4	3	0	1	0	2
DNM3	9	5	10	2	10	15
DNLZ	3	2	2	3	8	0
AC022905.1	0	0	0	0	3	1
FP325330.3	2	2	1	4	1	4
RNF113A	201	242	211	175	165	222
AC073389.2	0	1	0	0	0	0
AC073389.3	0	0	0	0	0	2
AC073389.1	1	1	1	0	1	2
AL513477.2	1	0	0	2	1	1
AL513477.1	2	4	9	9	3	1
RNU6-611P	1	2	0	2	0	0
SNORA5	0	0	0	2	0	0
SNORA4	1	0	1	0	1	0
SNORA9	0	3	4	4	1	1
SNORA7	6	8	6	2	4	0
AC022893.1	14	27	25	13	19	32
SNORA8	0	0	0	0	1	0
AC022893.3	2	2	1	0	1	4
AC090409.2	0	2	2	0	0	1
SNORA1	1	0	0	1	0	0
AC090409.1	14	11	11	8	12	8
SNORA2	0	0	1	0	1	1
AL365275.1	0	0	0	0	1	0
AC073486.1	0	0	1	0	1	0
AC068790.9	0	1	0	0	0	0
AL080317.1	7	8	5	9	16	16
AC068790.1	0	2	0	0	0	1
AC068790.2	0	0	3	2	2	3
AC068790.3	4	1	1	5	2	1
AC068790.4	2	0	0	3	0	2
AC068790.5	1	1	3	2	4	5
AC068790.6	1	1	0	0	0	1
GIGYF2	1663	1840	1842	1464	1578	1903
AC068790.7	0	2	2	2	3	4
AL024497.2	0	0	1	0	0	0
AL024507.2	1	1	0	2	0	1
SNORD8	0	0	3	1	0	0
GPR17	1	1	2	0	1	2
SNORD9	0	0	2	0	2	1
SNORD6	112	110	135	60	85	176
GPR15	24	21	30	35	55	61
AL080317.2	9	7	11	6	9	8
AL080317.3	11	19	22	16	21	20
SNORA40B	0	1	0	3	0	2
GPR18	0	0	0	0	0	1
GPR19	16	20	15	31	25	31
GPR25	0	1	0	0	1	0
GPR26	0	1	0	0	0	0
AC005740.4	2	1	2	8	4	0
AC005740.2	1	1	0	0	2	0
AC005740.3	4	7	2	1	2	3
GPR22	0	0	1	0	0	0
MAFA-AS1	3	1	1	4	1	3
AC009269.3	1	0	1	0	1	0
AC009269.5	2	3	1	0	5	0
AC009269.6	1	0	2	1	2	0
SH3BGRL2	33	41	19	53	57	71
SH3BGRL3	2246	2474	2989	2566	2539	3745
AC126283.1	1	0	2	1	2	1
GPR39	66	81	82	81	83	130
SEMA3F-AS1	17	24	18	13	18	28
GPR34	1	1	0	0	0	1
GPR35	22	23	25	20	14	23
GPR32	0	0	0	1	0	0
AC079907.2	0	1	0	0	0	0
GPR31	0	0	1	0	0	0
DNTT	0	0	0	0	1	1
AC026704.1	1	5	2	0	5	1
AC079907.1	2	1	1	0	5	5
RPS18P12	6	7	12	1	5	14
VN1R1	0	3	1	2	2	1
VN1R5	0	2	0	0	0	1
GPR45	0	1	2	6	1	4
AL929601.4	0	0	1	0	0	0
SRPX2	7	9	9	3	7	11
MICALL1	314	367	353	377	431	583
MICALL2	324	385	371	381	353	500
SRSF10	2105	2238	1944	1889	2007	2126
SRSF11	5889	5922	5318	4145	4207	4788
SRSF12	2	1	3	1	2	4
GPR55	1	0	1	0	0	0
GPR52	0	1	0	0	0	0
AC090159.1	2	0	0	2	1	2
PRKCA-AS1	0	1	0	1	0	0
GPR68	16	18	17	25	24	33
GPR65	0	2	0	0	0	2
GPR63	26	35	31	28	30	35
GPR61	2	0	0	0	0	0
GPR62	1	0	3	1	1	1
AL359385.1	0	0	2	0	0	0
SLC9C1	11	18	7	7	13	11
SLC9C2	0	0	1	0	0	0
CARD8-AS1	1	6	3	8	4	10
AC108448.2	7	9	11	7	7	3
GPR78	9	7	8	16	4	6
GPR79	1	1	3	0	1	0
GPR75	9	16	16	12	3	12
SLC9B1	2	1	2	1	4	3
AC107953.2	0	0	0	0	1	0
SLC9A2	1	6	0	2	2	4
SLC9A3	23	28	30	31	36	25
SLC9A4	0	2	0	2	0	1
SLC9A5	111	139	139	140	139	172
SLC9A6	434	468	414	473	466	505
SLC9A7	2846	3044	3003	2878	3132	3479
SLC9A8	116	124	133	191	198	234
SLC9A9	11	3	7	4	6	6
AC159540.2	0	2	0	1	0	0
GPR88	0	0	0	0	0	1
GPR85	0	0	0	2	0	0
GPR83	1	11	2	4	3	2
GPR84	0	0	2	0	0	0
AC120024.1	3	4	2	9	5	7
GPR82	0	0	0	0	1	3
AC120024.4	0	0	0	2	0	0
SLC9A1	322	349	385	284	314	462
AC053513.1	4	3	4	6	3	3
PRKAG2-AS1	67	73	85	66	72	81
NFKB1	603	596	699	499	471	590
NFKB2	1738	2080	2297	1996	1867	2529
NFE2L3	1555	1650	1635	1536	1543	1768
NFE2L1	7077	8112	8837	6355	6127	8448
NFE2L2	4782	5252	5059	3505	3661	4182
AC126773.4	0	0	0	1	3	3
AC126773.1	1	0	1	0	1	0
VBP1	910	979	838	610	677	698
AC012615.6	26	28	28	21	30	44
AC012615.4	11	9	15	14	14	17
GIGYF1	1147	1329	1491	1320	1295	1733
AC012615.1	4	6	11	6	4	10
GTF3C1	1968	2287	2301	2212	2177	2824
GTF3C2	473	517	538	499	535	680
GTF3C3	825	1051	911	763	733	869
GTF3C4	1749	2022	1946	1494	1702	1929
GTF3C5	1135	1211	1339	1165	1099	1381
GTF3C6	241	253	256	254	217	277
EIF4EP1	1	1	0	0	0	1
EIF4EP2	137	149	164	99	106	156
EIF4EP5	0	0	0	1	0	2
AC024560.3	0	1	0	1	1	6
MICALCL	66	62	77	63	67	71
AC024560.1	2	1	0	0	0	0
AC024560.2	10	7	8	10	7	7
SLC12A2	329	378	299	330	358	363
SLC12A3	2	4	1	6	4	4
SLC12A4	1004	1200	1277	1173	1178	1518
SLC12A5	9	9	5	9	16	3
SLC12A1	1	0	1	0	0	0
AC015743.1	3	0	2	0	0	0
SEC62-AS1	6	4	6	3	3	6
SLC12A6	194	222	258	226	220	250
SLC12A7	562	660	722	670	642	879
SLC12A8	241	334	347	246	285	287
SLC12A9	837	942	1027	928	916	1273
PAQR8	149	172	206	320	357	416
PAQR9	5	5	10	5	10	7
PAQR6	184	245	267	287	212	331
PAQR7	103	144	150	134	141	203
PAQR4	52	67	68	78	77	120
PAQR5	74	63	78	101	100	138
PAQR3	434	412	408	342	351	390
Z94160.1	5	13	4	23	19	23
AC100774.1	6	5	1	1	1	2
AC003009.1	2	1	0	0	1	0
AL512590.3	0	0	1	0	1	0
AC072022.1	7	5	4	3	1	5
AC016727.1	10	8	12	7	6	23
AL807752.4	2	1	4	0	1	0
AL807752.5	2	2	5	2	2	6
AL807752.2	0	0	0	1	2	0
AL807752.1	3	2	3	2	0	6
SNORA38B	2	1	1	1	0	3
AC009852.1	0	0	0	1	0	0
MIA3	2488	2656	2730	2188	2302	2739
AC135507.2	1	0	0	0	0	0
CFL1P8	0	0	0	0	1	0
CFL1P1	6	3	6	2	3	7
CFL1P5	1	2	1	0	0	2
AC007215.1	1	0	0	0	0	1
MICD	0	2	0	1	1	1
MICE	18	25	23	19	35	36
MICF	0	0	1	0	0	0
Z97205.2	0	0	0	0	0	2
MICA	1378	1684	1698	1430	1370	1794
MICB	215	200	209	131	163	185
AL139039.2	0	0	0	0	0	1
ERCC6L2	226	243	236	244	246	256
MIB2	956	1111	1199	1048	1049	1395
AC130650.2	8	5	2	6	4	10
DOHH	341	468	502	339	292	373
MIAT	0	0	0	1	0	4
AC107952.2	15	11	6	2	11	13
MIB1	2974	3270	2653	2479	2601	2883
AC138932.1	249	284	260	234	291	363
AC138932.2	0	1	0	2	0	1
AC138932.3	11	20	24	13	16	13
AC138932.5	13	12	17	8	13	10
AL031320.1	2	0	0	0	0	0
AL031320.2	5	3	2	4	3	1
MIDN	2399	2684	3086	2011	2110	3042
RN7SL535P	2	1	2	3	0	4
RNU6-626P	1	0	0	0	0	0
SNORA35B	0	0	0	1	0	0
MID1	1273	1450	1371	1021	1009	1179
MID2	474	455	463	348	335	434
DOK1	282	327	367	422	383	482
DOK2	0	1	0	0	0	1
DOK3	21	21	19	19	26	23
DOK4	333	334	375	396	425	482
DOK5	0	0	0	1	0	0
RNU6-625P	0	0	1	0	0	0
DOK7	5	8	6	5	2	3
TMED10	5123	5466	5640	4239	4250	5220
SEL1L	3560	3852	3545	3012	3397	3743
MIG7	5	2	7	0	9	3
PSEN2	56	68	62	58	56	70
PSEN1	1354	1467	1584	1236	1270	1506
AC011287.1	0	0	0	3	1	0
PRSS29P	3	1	4	0	0	1
TTC3-AS1	7	4	5	4	1	2
AP000350.6	32	16	21	33	24	32
AP000350.7	0	1	0	0	0	0
DOLK	23	42	39	54	45	70
AP000350.2	2	1	2	7	3	3
AL031716.1	0	0	0	0	1	0
AC241585.1	68	79	95	55	55	71
AC241585.2	30	30	36	34	41	53
AC241585.3	32	25	26	23	18	37
AC241585.4	0	1	0	0	0	1
ADNP-AS1	41	37	44	30	34	36
SNED1	11	16	17	13	19	17
AC099066.1	0	0	0	0	2	0
AC099066.2	43	36	36	37	42	44
AC099066.3	1	1	0	0	2	0
AC010551.2	0	0	1	0	0	0
AL691447.2	1	0	2	1	3	4
AC084759.2	0	0	1	0	0	0
AL691447.3	2	4	2	0	2	0
AC084759.3	0	0	1	0	0	0
AC139272.1	9	14	16	6	6	14
LMBRD1	689	757	717	683	782	824
VCAN	8766	9970	9803	9981	9964	12375
LMBRD2	586	571	476	465	535	532
RN7SL530P	0	0	1	0	0	0
AC089998.1	0	0	0	0	1	0
AC005156.1	1	0	1	0	2	0
AC068946.1	7	9	9	4	7	6
POLHP1	0	0	2	0	0	0
AC105235.1	0	1	2	0	0	3
MBTPS1	2672	2988	3009	2386	2444	3250
MIIP	652	763	845	669	694	830
MAPK14	1455	1727	1563	1661	1577	1895
MAPK15	2	5	7	3	7	7
MAPK12	400	478	548	427	466	611
MAPK13	135	169	151	157	156	188
MAPK10	255	252	266	241	228	297
MAPK11	174	213	191	141	155	195
CHPT1	682	737	743	546	536	668
MBTPS2	341	424	362	388	404	448
SERPINE2	2802	3153	3239	3974	4093	4986
SERPINE3	0	2	0	0	2	0
SERPINE1	91801	105468	112361	128730	129789	165560
DUS4L	106	107	110	107	125	150
TRIQK	2316	2376	2125	1691	1809	2034
SERPINF1	15	14	18	20	20	34
SERPINF2	40	83	64	69	68	95
AC141002.1	2	1	1	1	0	0
SERPING1	38	37	48	51	46	50
YME1L1	4668	4910	4732	4262	4395	4940
DUS3L	214	270	308	191	223	293
FP325332.1	3	0	1	1	0	2
AL133355.1	20	27	37	39	28	43
AP003385.4	0	0	0	0	0	1
AP003385.5	0	1	0	0	0	0
FAM160B1	1416	1429	1246	1171	1309	1439
FAM160B2	544	595	678	702	624	839
RAD21	6978	7763	7203	5986	6183	6927
SERPINH1	6767	7692	8458	8054	8277	10558
SIVA1	748	828	808	699	620	675
TRIP4	252	256	263	316	286	366
FAM160A1	382	475	431	378	391	509
FAM160A2	821	941	932	811	836	956
TRIP6	1462	1697	1801	1770	1780	2399
RAD17	578	673	551	543	562	574
DUS1L	677	811	813	653	670	784
SERPINI1	54	50	67	41	40	49
RAD18	441	456	435	458	436	560
SERPINA2	8	10	7	10	9	7
SERPINA1	7422	8382	9049	9716	9345	12468
SRP54	2977	3350	3209	2883	2835	3363
SERPINA6	30	26	44	25	42	52
SERPINA4	0	0	3	2	2	0
SERPINA5	45	43	45	51	42	56
FCRLA	1	2	9	1	7	2
TRIM8	1118	1194	1351	1517	1416	2013
FCRLB	38	46	61	51	52	58
TRIM9	1495	1679	1692	1492	1487	1864
TRIM6	361	402	370	465	516	564
C14orf178	1	0	2	0	0	2
TRIM7	24	53	44	48	65	65
TRIM4	1966	2201	2110	1633	1685	2024
TRIM5	628	718	772	821	785	1031
TRIM2	125	174	156	121	113	140
TRIM3	317	302	368	304	317	381
RACK1	38857	43848	47199	36467	34771	45599
AC021086.1	0	0	0	0	1	0
SERPINB3	2	1	1	4	1	3
MIOX	19	17	25	20	24	45
SERPINB4	2	4	0	3	3	2
SERPINB1	1297	1586	1566	1616	1728	2013
SERPINB2	0	0	1	0	0	0
MIOS	309	329	321	317	325	310
FCRL6	0	0	0	0	2	4
ITPK1	1057	1181	1357	1125	1097	1471
AL049548.1	5	5	4	4	0	9
SERPINB9	683	727	774	681	714	862
SERPINB7	52	38	44	61	65	87
SERPINB8	33	34	47	32	37	38
SERPINB6	2791	3019	3301	2723	2639	3307
ITPKB	195	198	253	190	219	260
ITPKC	318	366	421	357	347	450
ITPKA	291	346	323	295	271	389
AC107464.2	0	1	1	1	0	0
AC107464.3	0	0	1	0	0	0
SERPINC1	0	2	6	2	0	0
SLC22A20P	7	14	11	8	15	12
CHRNG	0	0	0	0	0	2
SRP72	4892	5140	5119	4050	4327	4923
AC104010.1	0	0	0	1	0	0
CHRNE	1	4	5	3	0	3
MISP	2	10	6	13	7	15
GTF2H1	628	758	725	714	693	813
GTF2H2	72	72	83	90	110	87
SRP68	1854	2019	2190	1849	1802	2232
GTF2H3	257	280	279	270	285	328
GTF2H4	0	0	0	0	0	1
GTF2H5	290	289	321	290	275	306
MIR4527HG	1	1	0	0	0	2
AC107464.1	0	0	1	0	0	0
CHRM2	0	0	0	1	0	0
SEMA5A	5466	6038	6181	6931	7249	9200
CHRM3	7	7	2	2	4	4
SEMA5B	1216	1396	1486	1518	1525	2060
AC025470.2	2	0	1	0	0	2
CHRM4	5	5	3	4	8	4
CHRM5	0	1	0	0	1	0
TECTA	7	9	4	10	7	8
SEMA6B	237	232	256	234	211	305
SEMA6C	45	46	46	64	69	112
SEMA6A	354	334	383	409	368	574
SEMA6D	233	294	281	261	287	342
MITF	290	315	299	478	478	544
GTF2F1	2703	3060	3340	2585	2636	3340
GTF2F2	376	412	474	324	299	387
SLX1B-SULT1A4	1	0	2	2	2	3
SEMA7A	2892	3435	3559	2915	2799	3510
ITPR1	717	794	817	1059	1007	1244
RHOBTB3	1200	1386	1157	934	1008	1115
ITPR2	837	901	872	999	1029	1169
ITPR3	6970	8035	8523	9191	9047	11850
GTF2E1	212	275	282	259	245	299
GTF2E2	647	749	762	530	618	660
RHOBTB1	286	371	351	325	363	442
RHOBTB2	44	49	56	56	70	80
AC009518.1	0	0	0	0	1	1
AC021180.1	0	0	0	0	1	0
NSFL1C	1065	1275	1405	1074	1048	1427
RAD9B	4	8	0	5	3	4
RAD9A	179	176	218	249	267	348
LMBR1L	277	288	308	447	439	489
FEM1AP2	2	1	2	2	3	5
HYDIN	1	0	1	2	5	0
ALMS1P1	3	0	3	0	1	0
PAPD4	448	500	485	475	512	585
NIPSNAP1	1795	2053	2167	1998	1981	2602
NIPSNAP2	1631	1877	1849	1535	1631	1876
PTP4A1	4127	4193	4270	2917	3114	3534
PTP4A2	5229	5532	6044	4944	5034	6575
PTP4A3	7	9	13	9	18	19
PAPD7	3036	3381	3403	2325	2483	2908
PAPD5	730	805	720	496	561	665
AC022164.1	0	1	0	0	0	0
AC233702.2	0	0	2	0	0	0
GTF2A1	941	987	821	811	823	917
GTF2A2	578	594	581	418	434	615
AC006378.1	21	22	20	21	13	13
AC006378.2	99	95	109	66	73	78
SEMA3C	2344	2524	2197	2382	2530	2847
SEMA3A	55	88	75	105	77	106
SEMA3B	456	492	526	772	734	1017
SEMA3G	13	13	18	14	12	17
SEMA3E	15	9	12	9	11	13
SEMA3F	2959	3379	3649	2243	2272	3020
DPCD	272	292	300	267	219	283
EEF2KMT	17	25	22	17	24	27
AC233702.6	4	4	1	2	3	3
PLA2G12AP1	0	1	1	4	3	0
AC233702.8	0	0	1	0	0	3
SEMA4A	26	27	41	36	40	46
SEMA4D	463	547	626	518	510	662
SEMA4B	13294	15585	16971	18847	18868	25350
ADRM1	441	492	679	385	316	661
SEMA4C	1323	1442	1593	1266	1329	1662
MIR181A2HG	26	26	36	54	56	67
SEMA4F	416	487	448	393	353	485
SEMA4G	7	20	13	21	29	29
TRIT1	405	471	429	399	394	446
RAD52	122	136	157	184	155	229
PTP4A2P1	1	1	0	0	0	4
RAD50	45	49	55	45	20	60
RAD51	176	193	200	273	247	275
MIR1972-1	0	0	4	0	0	0
MIR1972-2	0	2	0	0	0	2
DPF1	16	25	14	15	12	15
DPF2	1370	1519	1666	1336	1251	1819
DPF3	70	50	45	62	59	79
AC098479.1	2	3	4	1	4	2
AL355032.1	1	1	5	0	0	4
HIST1H2BPS2	1	0	0	0	1	0
TIPIN	58	57	72	55	44	54
SLC11A1	6	6	7	3	5	2
SLC11A2	684	714	686	645	626	710
AC112229.1	0	0	0	1	0	0
AC112229.3	1	0	0	0	0	0
MIR181A1HG	0	1	0	1	0	1
TCERG1L	1	0	0	0	0	0
PAPPA	35	33	37	34	31	42
WDPCP	95	121	108	90	86	115
AL078587.1	1	1	2	1	2	3
AC135506.1	27	26	33	37	44	68
DPH1	527	600	647	598	561	745
DPH2	829	1008	953	670	594	795
DPH3	240	284	262	215	227	230
DPH5	559	604	641	577	508	623
NAALAD2	32	32	19	9	22	26
DPH6	37	36	54	19	31	26
DPH7	485	542	583	356	352	445
SRPK2	1678	1847	1792	1299	1442	1753
SRPK3	7	9	2	4	7	4
CR383656.2	3	1	2	0	1	2
SRPK1	976	1121	1057	1237	1254	1423
NODAL	3	4	2	1	3	3
AC007216.2	1	4	5	1	1	1
AC007216.3	1	5	7	5	3	1
AC007216.4	4	4	3	1	4	10
AC023481.1	0	0	0	0	0	1
PAPLN	433	606	622	540	513	787
AC004817.3	0	2	0	0	0	1
FKBP4P1	0	2	0	0	0	0
RNU6-1201P	0	0	0	1	0	0
AC112719.2	1	0	0	0	0	0
SDCBP2-AS1	24	22	30	39	22	36
C1GALT1	1532	1554	1300	1228	1295	1310
RAC1P2	23	18	34	15	19	24
SNORA22B	1	3	0	1	3	1
C14orf132	70	82	122	103	115	142
RNU6-638P	0	0	0	1	2	1
IPCEF1	1	12	6	3	2	3
DPM1	713	794	756	585	626	787
DPM2	173	230	215	204	207	256
DPM3	208	267	265	170	175	234
TIPRL	1096	1169	1152	814	867	979
SNORA22C	1	0	1	0	0	0
PSMB8-AS1	9	8	8	5	6	6
TEDC1	37	49	62	71	74	75
TEDC2	31	44	40	33	32	52
AC079753.1	0	0	0	1	0	0
ADRB2	13	13	19	23	20	42
ATE1-AS1	6	1	1	1	2	3
DPP3	292	302	304	268	228	322
DPP4	4283	4756	4840	5459	5757	6698
DPP6	0	4	0	5	2	6
DPP7	1794	2055	2092	1865	1881	2465
DPP8	660	766	666	598	649	738
DPP9	2606	3078	3297	2682	2819	3762
RSPH10B2	1	0	0	1	0	1
MIR644A	1	0	0	0	0	0
SRPRA	4155	4789	4992	2940	2904	3837
SRPRB	1534	1660	1605	1216	1146	1425
RADIL	2	2	1	0	3	1
SERTAD4-AS1	70	87	87	46	51	93
MT-TL1	0	1	0	0	0	0
MT-TL2	0	0	1	0	0	0
IQCJ-SCHIP1	234	295	267	218	217	313
BPY2DP	1	0	1	0	0	0
RASA3-IT1	1	0	1	1	0	0
AL122034.1	1	1	0	0	0	0
OR2AO1P	0	0	0	0	1	1
BZW1P2	31	16	21	22	23	19
REPS2	56	54	58	58	48	74
C14orf119	649	665	746	680	649	819
RNU6-1209P	1	1	0	0	0	0
REPS1	334	318	332	354	356	444
RWDD1	1433	1539	1579	1058	1018	1271
RWDD3	26	28	30	40	38	54
RWDD4	121	116	113	102	108	123
XPNPEP1	827	912	987	768	798	1048
XPNPEP3	591	653	692	585	651	783
CENPS-CORT	0	0	0	1	0	0
ZPR1	1650	1843	1964	1514	1430	1806
ITSN2	920	992	997	709	720	841
ITSN1	898	1077	1015	932	1036	1236
RN7SKP287	2	4	3	1	0	4
AC114763.1	2	5	6	6	4	5
RNU6-218P	0	1	0	0	0	0
AC073342.1	0	0	1	0	0	0
RN7SKP271	1	3	0	0	0	1
AC131009.4	10	11	13	7	9	6
AC131009.2	1	2	0	0	0	1
AC131009.3	10	9	8	15	12	10
AC131009.1	13	8	8	2	8	3
RN7SKP276	1	1	0	0	0	1
MTHFD1	868	971	1050	1020	885	1234
MTHFD2	6090	6276	6431	3852	4013	4599
RN7SKP275	0	1	0	0	0	2
RN7SKP272	2	0	0	2	0	0
RN7SKP273	0	0	1	1	0	0
DUSP8P4	0	1	1	0	1	1
DUSP8P5	15	24	21	14	10	23
DUSP8P3	20	17	23	22	26	18
ITGB1-DT	220	254	258	278	194	268
NPBWR1	4	3	4	0	5	3
LTA4H	2691	2858	3127	2405	2402	3141
RN7SKP269	1	1	0	0	0	1
HEXIM1	1091	1158	1302	1205	1195	1526
HEXIM2	10	17	20	14	12	14
ENTPD3-AS1	8	13	16	15	6	21
AC092118.1	10	2	5	4	11	6
AC092118.2	0	1	4	1	0	4
AC245060.5	12	18	7	14	6	11
AC245060.6	24	19	17	18	20	34
RN7SKP259	0	1	0	0	0	0
DPYS	0	2	0	0	0	1
TRG-AS1	0	3	4	0	1	1
RN7SKP243	0	0	0	0	1	1
AL365277.1	9	7	7	3	8	5
DUSP4	737	886	926	355	390	490
AL365277.2	8	10	10	7	10	13
CHST9	182	206	161	245	262	313
DUSP5	2077	2393	2477	1069	961	1246
CHST6	16	12	17	17	9	18
DUSP2	0	0	0	1	0	0
CHST7	145	170	149	132	104	165
DUSP3	1185	1362	1484	1081	941	1299
DUSP1	8099	8890	9127	5944	5870	7112
DUSP8	135	154	144	90	99	163
DUSP9	36	55	54	47	41	48
DUSP6	87	108	88	41	44	68
DUSP7	1116	1221	1406	855	947	1274
DPYD	460	508	481	412	433	433
CHST1	437	548	507	455	452	660
CHST4	2	0	1	1	1	0
RNU6-213P	1	0	0	0	0	1
CHST5	0	0	2	0	0	2
RN7SKP239	9	5	6	11	7	13
CHST2	60	85	75	58	82	83
CHST3	3616	4086	4291	4110	4117	5242
AC135803.1	6	4	9	4	5	3
RNU6-216P	2	0	1	1	0	1
RN7SKP226	0	3	1	2	0	0
RRM2P2	0	0	0	0	2	0
IFNA13	0	0	0	1	0	0
STK4-AS1	1	0	1	3	3	1
AC012617.1	3	0	2	0	0	1
AC009075.1	1	0	0	0	0	1
SRSF2	1075	1139	1131	983	977	1105
SRSF3	3243	3662	3563	2423	2640	2852
AC106730.1	1	5	13	6	5	17
SRSF4	3798	4243	4366	3226	3181	3982
SRSF5	1787	2023	1863	2071	2165	2391
SRSF6	2119	2450	2260	2400	2547	2844
SRSF7	953	1043	1076	936	979	1226
SRSF8	323	359	303	312	314	385
SRSF9	621	645	689	652	580	714
AP003680.1	0	0	0	0	0	3
LOXHD1	1	1	1	2	0	1
AL662884.1	0	2	0	0	0	0
CLPTM1L	1603	1803	2032	1549	1518	1892
AC004130.1	7	8	10	14	10	16
AP001043.1	1	3	0	3	1	0
AP001043.2	0	0	0	0	0	1
VPS9D1	137	189	177	171	169	243
TPMTP1	0	0	1	0	0	0
TPMTP2	0	0	0	0	0	1
AC099804.1	0	0	0	0	1	1
SRSF1	1205	1266	1268	1123	1149	1388
AC026310.2	2	3	3	1	3	3
MTHFSD	79	102	95	120	145	162
AL022344.2	0	1	0	0	0	0
AC099794.1	0	0	0	1	0	1
E2F1	138	137	181	106	107	124
E2F2	10	15	13	6	12	18
E2F3	740	774	802	517	586	684
E2F4	835	928	961	697	701	952
E2F5	678	723	719	498	538	644
E2F6	235	268	263	174	188	192
E2F7	2255	2517	2379	2155	2321	2722
E2F8	186	196	213	193	186	228
AC112220.2	1	1	2	3	3	6
AC112220.4	0	2	2	3	5	5
AC078777.1	0	0	0	1	3	0
AP001189.1	0	0	0	0	2	0
ICAM2	9	15	10	7	12	16
LYPLA1P3	4	2	1	6	3	3
ICAM3	0	0	3	0	1	0
ICAM5	559	677	744	633	606	857
IKZF1	0	0	1	0	0	0
IKZF2	7	8	9	11	12	11
IKZF3	2	1	4	1	2	0
IKZF4	194	210	225	204	165	255
AP000704.1	4	4	7	5	2	6
ICAM1	2288	2661	3152	2453	2352	3456
IKZF5	665	684	610	447	498	495
SRD5A3-AS1	6	3	7	5	4	19
AC084757.1	0	2	0	4	2	2
AC084757.2	1	1	1	1	1	1
AC084757.3	2	0	3	0	3	1
AC084757.4	1	4	1	2	1	5
PI4KAP1	113	118	122	89	107	122
PI4KAP2	403	454	457	421	370	517
AC127164.1	9	6	10	8	12	12
AL049839.2	0	0	0	0	2	1
GAREM2	7	14	8	10	4	14
GAREM1	81	73	78	70	81	87
TMEM63A	260	309	297	361	369	455
TMEM63B	1381	1606	1925	1704	1690	2238
TMEM63C	92	95	120	152	126	222
AC105233.5	0	0	0	1	0	1
AC008737.1	8	11	8	12	10	20
GTF3AP2	1	0	0	0	2	0
AC116337.3	0	0	0	0	0	1
MAGI2-AS3	400	455	377	375	400	481
AP002852.2	3	0	1	1	0	1
MON1A	44	40	45	39	38	56
MON1B	995	1085	1197	927	901	1196
PQLC2L	39	45	57	42	30	43
UIMC1	953	1079	1054	694	689	926
AC110792.3	0	0	0	0	0	1
AC110792.4	0	0	0	0	2	1
AC234772.2	3	2	1	6	1	10
AC234772.3	0	0	0	1	0	1
KIAA1324L	0	0	0	1	1	0
AC093677.1	0	0	1	0	0	0
AC093677.2	1	0	1	0	0	0
ELF3-AS1	5	3	4	3	1	4
WWP1P1	0	0	1	0	0	2
AC022558.1	2	3	0	1	8	1
AC022558.3	0	0	0	0	1	1
ACOT11	2	4	4	4	6	14
THOC7-AS1	0	0	2	0	2	2
ACOT12	1	1	0	0	0	0
ACOT13	420	434	457	350	329	518
CENPCP1	0	0	0	0	0	1
AL359094.1	0	0	0	1	0	0
AL034405.1	1	0	1	1	0	0
SUGT1P1	16	27	14	21	18	19
SUGT1P2	0	0	4	2	3	2
AC125257.1	359	433	357	275	273	281
UVSSA	1930	2080	2040	2041	2033	2477
MIR1244-2	37	49	18	24	29	26
AC245060.2	2	2	3	5	6	11
AC245060.4	536	570	676	453	434	573
ZNF192P1	67	101	85	86	94	118
ZNF192P2	7	8	16	7	9	11
LTB4R	343	405	396	311	331	379
LCMT1-AS2	12	17	16	16	9	21
LCMT1-AS1	10	7	12	12	7	7
AP003096.1	2	1	4	3	0	3
MKL2	496	534	532	531	537	624
MKKS	571	614	660	604	561	768
XIAP-AS1	0	0	1	1	0	0
KIF26B-AS1	0	1	0	0	0	0
[truncated: 27,397 more rows]
