# Supplementary material for: The mechanism of liver X receptor regulates the balance of glycoFAsynthesis and cholesterol synthesis in clear cell renal cell carcinoma
Source: Clin Transl Med. 2023 May 3;13(5):e1248. doi: 10.1002/ctm2.1248 (PMC10157264; doi:10.1002/ctm2.1248)
Supplement: Supplementary file 1 — Supporting Information [file CTM2-13-e1248-s001.zip › Supplementary Materials Table S4.xlsx]

## Sheet: TABLE-S4
Table S4: RNA-Sequencing results of LXR623 vs NC
GeneName	lxr623_2	lxr623_3	lxr623_1	control_2	control_3	control_1
SNORD121A	1	0	1	0	1	1
HTR6	1	4	3	1	6	3
HTR7	4	3	3	8	3	10
EXOC3-AS1	4	1	8	4	2	1
DHDH	32	28	24	29	28	32
COL13A1	831	956	1024	939	939	1238
BNC2-AS1	31	44	41	22	21	29
T	0	0	0	0	1	0
ISX-AS1	3	0	1	1	0	1
SNORA63C	0	0	0	0	1	0
DHFR	66	82	79	61	58	91
AC007066.1	0	0	0	0	0	1
AC007066.2	18	34	24	24	25	22
RN7SL560P	0	0	0	0	0	1
AL390037.1	0	1	0	2	3	2
MYBPC2	1	4	2	5	4	1
TMEFF1	1	5	0	6	5	4
AC091965.2	1	0	0	0	0	0
TMEFF2	0	1	1	5	0	0
AC091965.5	1	2	2	0	1	0
VCAN-AS1	7	3	6	7	10	11
RPS7P11	235	299	206	231	231	213
RPS7P10	24	23	41	21	21	44
AC064836.3	2	5	0	1	0	1
RNU6-652P	0	1	0	0	1	2
RPS7P14	0	0	0	0	1	0
MBD3	611	801	894	699	626	907
MBD4	503	575	531	492	529	611
MBD5	683	762	862	808	787	1117
MBD6	509	562	735	573	561	952
MBD1	735	795	917	858	819	1095
MBD2	1002	1157	1217	922	999	1311
RNU6-651P	0	0	0	0	1	0
FBXO27	94	94	124	121	115	176
FBXO28	1121	1180	1108	1269	1403	1452
FBXO25	352	396	391	345	365	446
FBXO24	2	11	6	5	6	8
AC104257.1	15	6	12	13	10	13
FBXO21	632	697	682	650	750	870
FBXO22	285	320	298	242	239	264
FBXO18	998	1184	1239	1214	1167	1469
FBXO16	37	29	45	34	42	45
AC044839.1	0	0	0	0	1	0
FBXO17	1576	1910	1972	1755	1805	2382
FBXO15	14	13	12	21	19	23
FBXO10	109	154	129	120	121	147
FBXO11	782	802	842	884	889	1134
AC092794.1	1	1	0	0	1	4
AC092794.2	0	0	2	0	1	0
MINPP1	640	736	708	623	662	747
FBXO48	77	90	86	77	69	88
FBXO45	892	907	876	776	846	887
FBXO46	232	298	294	319	324	460
FBXO43	47	61	45	33	36	38
FBXO44	175	254	241	229	162	274
FBXO41	772	905	985	1031	1030	1345
FBXO42	535	672	659	619	629	792
GRAMD4P7	1	1	1	2	2	2
MBIP	604	680	621	534	555	662
Z73965.1	4	4	7	2	4	4
FBXO38	647	831	734	700	741	947
FBXO39	13	10	4	4	8	5
HTR1D	11	11	22	21	13	34
FBXO36	88	82	103	90	96	88
FBXO34	1015	1114	1133	1064	1143	1366
FBXO32	693	780	613	826	854	988
FBXO33	182	191	206	199	188	256
FBXO30	496	484	472	415	488	558
FAM90A1	5	4	3	5	3	8
FBXO31	444	542	570	524	579	747
AGAP1-IT1	1	0	1	0	2	2
HTR2B	3	1	2	0	1	2
HCFC1-AS1	2	0	2	2	0	0
AL160006.1	228	298	335	222	230	380
MBL2	2	1	0	0	4	1
HTR3E	0	1	0	0	0	0
VPS13C	581	562	578	527	580	634
DHPS	1945	2465	2277	1980	1923	2468
VPS13D	935	1035	1060	1258	1188	1506
HTR3C	2	0	1	0	1	0
VPS13A	969	1038	944	871	907	999
VPS13B	684	789	825	912	891	1064
CD24P4	115	108	112	122	176	186
CD24P2	0	0	1	0	0	0
AC106774.4	0	0	0	0	0	1
KCNQ5-IT1	0	0	0	0	0	1
IL2RG	20	17	32	28	23	30
AL078581.1	0	0	1	0	0	2
AL078581.3	2	3	2	3	6	9
GPKOW	286	369	364	297	273	394
HTR5A	0	0	0	1	0	0
AC093382.1	0	0	1	0	0	0
IL2RB	5	9	11	10	10	21
AC067968.2	0	1	0	0	0	0
PEX26	464	495	584	603	594	784
IL36B	0	0	0	0	0	1
AL451049.1	0	0	0	0	0	1
AC098828.3	0	0	1	0	0	0
ZNF542P	0	0	0	0	0	1
AC098828.1	4	5	4	6	7	6
CRISPLD1	0	0	0	0	0	1
CRISPLD2	1350	1614	1717	1845	1937	2471
DHX8	577	735	728	647	689	836
DHX9	924	1137	1125	997	984	1105
AC116533.1	1250	1618	1591	1230	1158	1502
AC080013.1	12	10	6	10	9	10
AC080013.2	0	0	0	1	1	0
AC080013.3	7	1	1	2	7	4
AC080013.4	1	1	1	3	1	3
AC080013.5	0	0	1	0	0	0
AC080013.6	0	1	0	0	1	1
OR7E47P	3	2	3	0	4	2
SLC10A4	0	0	0	1	0	0
SLC10A5	2	14	6	9	17	14
SLC10A6	0	3	1	0	2	0
SLC10A7	79	80	88	87	81	105
SLC10A1	0	0	0	1	2	2
SLC10A2	0	1	0	0	0	0
SLC10A3	629	722	591	693	723	857
IL36G	13	9	6	7	7	9
PEX5L	50	79	55	108	102	116
MC1R	48	41	58	25	20	44
AL021368.1	0	0	1	0	0	0
AL021368.2	55	78	56	69	74	71
AL021368.3	0	2	0	3	2	2
OR7E46P	0	0	0	0	0	1
ZHX2	2351	2645	2840	3232	3146	4303
ZHX3	636	793	840	797	763	1014
CACYBP	1770	2011	1926	1586	1602	1880
ZHX1	489	512	473	510	509	571
RNF144A	207	276	222	336	311	432
RNF144B	132	148	166	182	199	230
PEX16	176	204	223	159	151	228
PEX19	414	461	519	456	416	545
MT2P1	2	6	10	4	2	4
PEX10	298	352	359	283	294	421
PEX12	86	92	95	88	83	126
PEX13	546	613	575	628	604	740
PEX14	572	646	754	569	609	864
AL033523.1	0	1	0	0	0	0
RN7SL559P	0	0	0	0	0	1
INPPL1	3383	4070	4162	4113	4071	5550
IGF1R	659	697	791	872	865	1234
PPIP5K1	91	118	111	99	86	109
PPIP5K2	1384	1371	1196	1300	1442	1424
MIR6129	0	0	0	1	0	0
AC084859.1	0	0	1	2	0	3
SNORA59A	7	3	11	7	10	9
RN7SL558P	1	0	2	1	0	0
DHDDS	542	584	636	646	614	909
AC006238.1	4	2	1	0	1	0
RBMS2P1	1	2	1	3	2	9
HTRA3	2	1	0	0	1	2
HTRA4	0	0	0	0	0	1
HTRA1	1744	2039	1871	2271	2285	2722
HTRA2	414	499	502	431	415	583
RNU7-3P	3	1	2	6	3	3
AC008635.1	0	0	2	0	0	1
AL391845.1	0	1	0	0	0	0
AL391845.2	0	0	1	0	1	0
HULC	0	0	1	0	2	1
ZNF350-AS1	0	1	0	1	0	1
CHCHD10	1	0	0	2	0	0
IGF2R	6298	7445	8074	7470	7579	9721
AC010451.1	0	1	1	0	0	1
AL355916.1	9	22	20	23	24	33
AL355916.2	1	1	0	2	1	2
OR7M1P	1	0	0	0	0	0
AP000842.2	0	1	1	0	0	0
AL353759.1	1	2	0	0	0	0
ZIC2	498	546	560	473	477	635
RNU6-646P	1	0	0	0	0	0
Z99496.1	1	0	0	0	0	0
AC107029.1	0	1	0	0	0	0
AC107029.2	0	0	0	0	0	1
CLVS1	3	1	0	4	1	3
ZIC5	193	188	195	165	189	227
RPL36AP15	2	1	0	3	2	3
SCN11A	1	0	1	0	1	1
RPL36AP21	0	0	1	0	0	0
HUS1	358	437	395	362	347	437
RN7SL574P	2	5	1	2	2	0
SRFBP1	225	261	252	202	235	235
SNORA50A	3	5	2	2	3	4
RRP7A	251	283	334	277	222	298
C3orf18	4	9	9	9	5	7
MCAM	1598	2020	2099	2217	2153	2881
C3orf14	120	128	122	108	111	101
MCAT	177	235	183	171	188	200
ZNF559-ZNF177	1	2	1	1	2	5
MOCS2	272	291	298	234	280	288
MOCS3	63	81	83	83	91	114
FGD5-AS1	941	1032	934	1052	1046	1228
MCEE	387	439	420	377	388	505
AL024498.1	13	26	33	27	18	29
RRP12	538	629	733	533	474	645
AL024508.1	7	10	8	8	6	4
RRP15	179	167	210	174	156	194
ZIK1	5	4	8	3	1	7
MIR4659A	0	0	0	3	0	0
MOCS1	120	158	154	135	130	164
RASSF10	1	0	1	3	2	4
MINOS1	18	9	13	9	13	16
RRP36	397	497	414	414	382	441
PAIP2	794	1097	1175	792	776	1156
PAIP1	3258	3681	3096	3006	2916	3362
AC010359.1	0	1	0	0	0	0
MCF2	0	0	2	1	1	1
MOCOS	648	757	808	621	621	808
AC104350.1	1	1	0	0	1	1
RRP1B	1283	1349	1454	1329	1256	1711
AP002990.1	20	28	30	32	27	31
HERC2P10	5	6	6	6	3	8
HERC2P11	0	0	0	1	0	1
RBMS1P1	16	5	14	13	13	15
DNM3OS	1	0	0	0	0	0
MT1DP	0	0	0	1	0	0
AP001922.5	0	0	1	1	1	5
AP001922.6	0	1	0	0	0	0
AC007161.1	0	0	0	1	0	0
DIO1	21	17	41	37	47	42
DIO2	5	1	1	0	1	3
FAM91A1	1806	1902	1802	1873	1971	2126
AC092803.2	0	0	0	3	0	1
TBCAP1	0	1	1	1	0	1
AC067969.1	0	0	0	0	2	0
AF241728.1	1	0	0	0	2	0
AC005741.1	0	1	0	0	0	0
GLUD1P2	13	5	7	11	20	14
CD300LG	1	0	0	2	0	2
MCL1	5098	5714	5400	5500	5758	6812
SRSF10P1	0	0	0	0	1	0
GLUD1P3	20	20	17	25	18	20
GLUD1P8	0	1	1	0	1	1
OSCP1	28	47	37	41	38	52
MCM7	1826	2206	2287	1868	1756	2235
COL14A1	53	63	53	96	90	111
MCM8	385	457	403	313	351	387
MCM9	78	85	84	88	80	108
AC026355.1	0	0	0	0	0	2
AC026355.2	0	0	2	1	1	4
CEP170B	1556	1830	2067	1954	1839	2617
AC027088.2	0	0	0	0	1	0
GGPS1	551	578	577	544	552	618
DIS3	922	1068	991	983	1022	1216
MCM3	496	561	600	387	480	514
MCM4	968	1123	1155	915	913	1115
MCM5	540	674	627	513	504	667
MCM6	435	518	538	435	437	499
MCM2	708	842	838	772	733	865
AP002906.1	0	1	0	0	0	1
IL21R	23	26	30	23	19	29
RPL36AP43	1	0	0	0	0	0
ITGA9-AS1	10	8	15	8	11	10
AL391117.1	0	0	1	1	0	0
MAB21L3	8	13	13	6	11	13
MAB21L1	0	0	1	0	0	0
LIFR-AS1	2	2	0	0	3	1
OR7E66P	1	0	0	0	2	1
IL1RN	1	5	3	3	1	2
IL23R	1	0	0	1	0	0
CALR4P	0	0	0	0	0	1
SCAANT1	0	1	5	2	3	4
IL1R1	988	1137	1099	1330	1426	1718
AC078923.1	1	2	2	1	3	1
IL1R2	643	823	850	892	832	1137
AF201337.1	8	2	4	1	3	2
MIR133A1HG	1	0	2	1	2	1
IL23A	23	24	45	33	42	38
AC082651.1	0	3	1	0	0	1
SH2D2A	0	5	4	5	3	5
AC082651.3	0	1	0	1	0	0
UBA6-AS1	163	180	206	141	158	196
OTUD4P1	1	1	0	0	0	0
AZIN1-AS1	13	22	22	20	15	5
AC011676.1	0	1	1	0	1	1
AC011676.2	0	0	1	0	0	0
AC011676.5	0	2	0	0	0	1
SH2D1B	0	1	2	0	5	1
AC098829.1	2	0	2	2	2	4
MCUB	587	647	526	466	513	597
MRPS31P4	3	3	3	2	1	2
SIPA1L2	1097	1305	1363	1374	1441	1752
MRPS31P5	6	2	8	8	4	7
SIPA1L3	1968	2203	2579	2180	2092	2996
MRPS31P2	0	0	0	1	0	0
SIPA1L1	844	995	1075	929	944	1197
COX6CP10	1	0	0	0	0	0
AC130651.2	0	0	1	0	1	2
MT1P1	0	2	1	0	0	0
C1QTNF12	104	149	122	100	95	125
AL589669.1	5	3	4	4	0	3
AC242426.3	5	4	1	1	0	6
AMER1	79	102	134	134	160	187
RPS3AP5	7	9	9	11	7	12
RPS3AP6	758	1037	949	767	766	965
RSF1-IT1	0	0	0	1	0	0
RSF1-IT2	0	0	0	1	0	0
RPS3AP3	1	1	3	0	2	0
AGAP2-AS1	2	2	6	4	2	4
AC009951.2	0	0	0	0	0	1
AC009951.1	3	0	1	0	1	1
AC027338.1	7	1	1	3	2	2
QPCT	4	2	4	8	4	9
SIPA1	302	397	409	382	410	434
AL390039.1	0	4	2	0	1	4
C3orf67	309	328	314	341	347	416
C3orf62	72	103	81	90	84	109
SPECC1L	418	515	535	420	395	552
TIMELESS	331	368	432	284	321	386
RN7SL569P	0	0	1	2	0	0
CAMSAP1	1561	1820	1925	1791	1822	2252
CAMSAP2	1228	1288	1181	1333	1332	1484
C3orf80	8	4	4	7	12	5
NPC1L1	56	58	61	68	57	84
AMELY	1	0	0	0	0	0
RWDD4P1	3	1	0	4	6	4
PNPT1	303	349	304	259	232	294
RWDD4P2	19	21	29	13	14	14
CAMSAP3	125	139	157	146	150	211
AC024075.1	5	4	4	7	4	6
AC024075.2	16	11	18	19	15	12
AC024075.3	4	2	1	6	2	1
DNAJC3-AS1	2	4	3	4	3	2
AC104986.2	35	48	48	28	23	47
RN7SL567P	0	2	0	1	0	0
AC104590.1	0	0	1	0	0	0
AC104986.1	3	7	5	4	2	5
C3orf20	0	3	4	7	6	6
AL117329.1	5	15	11	9	13	15
RNU6-658P	2	2	7	2	3	4
C3orf38	306	338	342	302	303	363
RN7SL566P	1	0	2	1	0	0
C3orf33	76	74	44	52	55	66
C3orf36	1	2	4	3	2	3
C3orf35	42	49	41	44	45	49
MIR1289-1	0	0	0	0	0	1
C3orf49	4	4	0	1	1	0
SNORA19	0	0	0	1	0	1
SNORA12	9	6	7	9	9	8
SNORA13	2	2	3	3	3	0
SNORA11	3	1	3	5	3	6
C3orf52	81	103	68	96	101	123
C3orf58	786	771	679	729	743	859
MT-ND6	3742	4812	4678	4577	4232	5701
RALGAPA1P1	19	21	28	28	19	11
MDC1	824	957	1190	936	927	1291
SNORA40	1	4	4	2	3	1
MT-ND4	66502	83868	87687	91880	88308	119940
MT-ND5	16448	19479	21138	23493	23229	31758
AC009127.3	0	1	0	0	0	0
AL157935.1	1	0	2	2	2	1
AL157935.2	0	0	0	3	2	5
MT-ND2	34205	41819	40227	45382	45485	56248
SNORA3B	0	2	5	0	0	3
MT-ND3	6615	8933	12625	9024	8065	16626
MT-ND1	19906	25166	29095	25927	24928	37251
AC008632.1	2	3	2	3	2	4
IL4I1	76	114	95	144	119	162
SNORA38	0	0	0	0	1	0
AL353997.2	0	1	0	0	0	0
AC023090.2	2	1	0	0	1	0
SNORA36	0	0	0	0	0	1
SNORA37	0	0	0	1	0	0
RNU6-678P	1	0	0	1	0	2
TGIF2P1	0	0	0	0	2	0
SNORA33	6	12	5	7	4	9
AC023090.1	0	0	0	0	1	0
SNORA31	1	3	0	3	1	5
SNORA2C	0	0	0	1	0	1
SNORA2A	1	1	0	2	1	0
SNORA2B	0	0	1	1	0	0
AR	126	164	160	179	216	233
SNORA28	1	2	3	0	1	1
RNU6-677P	0	0	0	1	0	0
SNORA25	0	2	0	1	1	0
SNORA26	6	3	2	3	4	0
SNORA23	0	0	0	0	1	2
SNORA22	2	4	4	3	3	3
CGGBP1	2172	2326	2066	2001	2224	2505
GRID2IP	0	5	1	2	0	0
AL353611.2	1	0	0	0	0	0
SNORA62	0	0	1	0	0	1
SNORA60	2	6	2	4	2	1
ACTL7B	0	0	0	0	0	1
AL138789.1	2	3	2	5	7	8
C2	7	8	16	6	6	12
SNORA5C	7	5	3	1	6	8
C3	75	101	100	236	257	268
DYNC2LI1	227	251	219	213	213	265
C5	70	95	91	85	77	90
C6	0	0	0	1	0	0
C9	1	2	1	2	1	1
SNORA58	0	0	0	3	0	0
SNORA57	3	0	0	0	1	0
SNORA54	0	1	0	0	1	0
SNORA55	6	2	3	1	4	5
SNORA53	3	3	1	0	2	2
SNORA51	1	3	0	2	2	2
SEMA6A-AS1	1	3	3	6	6	5
CP	189	209	192	516	468	571
CS	1833	2093	2226	1881	1829	2515
SNORA49	0	2	0	1	0	2
SNORA47	0	0	1	0	0	0
SNORA48	0	0	0	1	0	0
SNORA46	5	3	5	7	6	10
SNORA43	0	1	0	0	0	0
LRSAM1	632	707	759	797	774	991
SNORA81	5	7	10	10	13	8
QPRT	2183	2746	2825	2473	2404	3203
ECSIT	1242	1492	1493	1362	1285	1592
SNORA7B	0	0	0	1	0	1
AC002519.1	0	0	5	0	1	0
AC103760.1	1	1	0	0	0	2
SNORA77	0	0	2	3	3	2
SNORA75	7	5	4	4	16	12
SNORA72	1	2	3	1	6	6
SNORA73	0	0	0	2	0	0
SNORA70	2	0	1	0	0	0
ACTL6B	2	0	0	1	0	1
ACTL6A	544	605	653	472	544	658
SIRT4	4	4	7	2	5	3
SIRT5	421	476	457	433	448	540
SIRT6	292	349	415	343	315	419
SIRT7	409	524	551	499	499	571
F2	13	4	8	6	6	7
F3	705	877	838	987	1107	1253
SIRT1	786	779	784	704	772	860
SIRT2	476	556	564	561	581	701
SIRT3	208	248	251	269	247	366
F8	36	52	39	35	33	34
FLJ22447	249	332	347	380	423	496
SNORA67	1	0	0	0	0	3
SNORA65	1	5	6	3	0	8
SNORA66	10	16	8	4	12	7
MDFI	0	0	4	2	2	4
SNORA63	1	0	3	1	0	1
FH	838	949	870	783	717	917
ARL14EPL	13	22	14	19	6	23
AC020604.1	9	8	5	12	8	10
AC099654.1	0	0	1	2	0	4
HLA-DMA	54	69	52	56	53	69
SNORA9B	1	2	4	0	1	2
HLA-DMB	1	4	2	1	3	0
GC	0	0	0	1	0	2
RN7SL581P	1	0	0	0	1	1
GK	51	45	40	39	48	47
MDH1	1754	2221	1985	1714	1742	2082
MDH2	3984	5031	5469	3880	3695	5410
HNRNPUL2-BSCL2	0	0	1	1	0	2
AC020594.1	5	3	0	0	2	0
GGT3P	0	0	0	1	0	2
HP	0	2	0	1	2	0
HR	5	5	7	13	11	18
PABPC4L	3	4	3	8	3	1
GGT4P	2	0	2	0	0	4
HLA-DOB	3	5	4	5	4	7
IK	1272	1545	1486	1271	1202	1610
VPS33A	46	75	82	86	72	86
VPS33B	220	261	246	234	258	298
AL132765.1	3	0	0	0	1	0
AL132765.2	0	1	0	0	0	1
PIGBOS1	50	62	38	53	45	58
AL512408.1	1	0	1	1	2	0
NSMAF	1067	1226	1169	1210	1222	1374
AC073878.1	2	0	4	1	1	2
AC073878.2	4	3	4	3	5	3
AC127024.6	0	2	0	1	1	2
AC127024.4	3	1	3	2	6	3
AC127024.5	1	1	2	1	1	2
AC127024.2	2	0	1	4	1	0
AC127024.3	0	0	0	0	0	1
AC127024.8	3	2	5	4	5	3
MDN1	668	815	781	925	961	1134
KL	1	0	0	1	0	0
NOP53-AS1	3	6	4	4	5	4
KY	48	62	48	94	101	104
AC092802.3	1	0	0	0	1	0
SNORA80C	0	1	0	0	0	0
ZC3HC1	299	404	406	381	379	533
SNORA80D	1	1	1	1	2	0
SNORA80E	0	0	1	1	2	2
MDM2	426	419	505	442	428	509
HLA-DRA	0	2	0	1	0	1
MDM4	460	496	533	536	573	660
AC092802.1	4	4	7	7	7	4
SNORA80A	0	2	0	0	0	0
AC092802.2	9	8	7	15	19	10
MDM1	103	90	107	74	79	93
SNORA80B	0	0	0	1	1	0
SH2D4A	173	180	211	156	173	192
SH2D4B	1	4	1	5	0	4
GGT8P	4	0	2	6	2	3
AL354836.1	6	10	12	12	9	16
MAGOH2P	2	4	2	6	5	8
MB	4	3	4	5	13	5
SH2D3A	57	75	71	91	71	126
SH2D3C	2	2	5	0	7	3
VPS37C	265	319	362	283	261	406
VPS37D	102	124	133	119	141	194
VPS37A	522	603	573	535	527	622
VPS37B	243	298	328	270	247	348
AL162390.1	0	0	0	0	2	0
IL6RP1	0	0	0	0	0	2
OSTM1-AS1	3	4	8	9	9	12
RNFT2	10	10	10	6	3	6
COL15A1	2	0	2	0	0	3
AC026356.1	15	15	16	6	8	14
AC026356.2	9	1	4	2	1	3
RNFT1	84	105	80	83	125	102
AC093635.1	0	2	3	0	0	3
MAGOH3P	0	0	0	0	1	0
PC	1060	1244	1335	1292	1276	1674
AL049543.1	0	0	1	0	0	0
PABPC1L	186	222	226	203	199	207
DHFR2	20	19	24	20	29	40
TXNDC11	737	834	906	753	764	919
TXNDC12	3669	4323	4140	3197	3070	3939
AC100872.1	32	25	25	26	26	37
TXNDC15	397	492	512	443	436	593
TXNDC16	326	339	330	281	337	359
TXNDC17	466	619	602	463	422	537
AL162151.2	11	30	134	38	39	135
AC019129.1	1	0	2	0	0	4
AP002414.1	0	0	0	2	0	0
AP002414.2	2	1	2	2	1	1
TIMD4	193	181	219	282	295	402
AC025278.2	0	0	0	0	1	0
TMEM72-AS1	0	4	0	1	0	1
KIF9-AS1	46	71	67	64	67	85
MST1R	1	0	0	0	0	0
AF107885.2	0	0	0	0	0	3
MST1L	8	6	2	8	6	7
OSGEP	144	160	175	126	108	162
AC016629.3	1	1	1	0	0	2
TF	18	25	17	16	14	23
TG	2	1	2	1	4	2
AC022167.2	17	26	19	26	35	35
TH	0	1	5	5	5	2
AC022167.3	0	0	0	1	0	0
AC022167.4	0	0	1	0	1	0
AC022167.5	1	0	0	0	0	0
U1	1	1	0	2	1	2
U2	1	0	0	1	1	0
U3	5	10	8	5	2	9
AC018635.2	4	2	3	2	1	1
U4	1	0	1	2	3	2
U6	1	0	3	5	2	2
U7	2	3	2	1	3	1
U8	0	3	1	0	2	1
CLYBL	160	184	172	164	164	223
AC009950.1	11	12	15	23	21	24
HYAL1	1	3	2	2	8	1
HYAL2	149	192	144	148	171	201
HYAL3	93	116	115	128	127	165
MCCD1P2	0	0	0	0	1	0
AC023830.3	0	0	4	0	1	1
SSSCA1	250	321	336	339	362	409
AC023830.1	0	0	1	0	0	1
THUMPD3-AS1	262	250	260	239	235	296
AC092801.1	1	1	0	1	0	0
AC116535.1	6	3	2	6	7	8
ALS2CL	279	328	337	313	323	418
PLEKHG4B	606	670	766	838	813	1097
MIR99AHG	3	1	3	3	0	2
XG	0	0	1	0	0	0
XK	10	8	11	8	7	17
GLB1L	49	53	69	74	58	103
THEMIS2	34	45	50	56	48	100
AL392089.1	0	0	1	0	0	0
AC106047.1	1	0	2	1	0	0
AC004520.1	2	1	0	6	2	4
PAMR1	37	50	39	41	39	54
AC034198.2	0	1	1	1	0	1
AC118344.1	3	3	13	12	14	16
AC118344.2	16	9	19	19	26	36
DKC1	1794	2126	2095	1693	1619	2149
RPL18P10	0	1	3	3	0	0
AC003682.1	2	1	0	1	0	2
HCAR2	0	0	0	0	0	1
AL117328.1	2	0	2	0	0	0
AL117328.2	0	1	0	2	2	2
TRGC2	0	0	1	0	0	0
PBX2P1	0	4	1	3	0	0
AC016723.1	0	0	0	0	4	2
AC005014.2	6	3	4	1	2	3
AC005014.3	0	0	1	0	1	1
ACTL10	0	3	1	3	9	9
MEA1	349	431	440	313	312	442
SNORA79B	2	1	2	5	3	5
AC098826.2	1	0	2	1	1	5
AC011043.1	253	233	250	272	278	306
AC011043.2	0	0	0	0	0	1
AKR1B1P7	0	0	1	0	0	0
AKR1B1P2	0	0	1	0	0	0
AKR1B1P1	0	0	0	0	0	3
RN7SL577P	0	0	0	1	0	0
AP001432.1	6	12	10	17	15	12
AL450313.1	0	0	0	1	0	0
AP000844.2	1	5	5	10	8	5
MIR6081	0	1	0	1	0	1
ABCA12	11	16	9	11	23	24
ABCA13	5	9	6	5	3	7
ADNP2	670	806	751	798	767	949
SNORA73B	3	7	12	4	9	5
MIR6089	0	1	0	0	0	0
MED1	1015	1246	1317	1150	1254	1501
MIR6076	0	0	0	2	0	0
MECR	312	407	348	273	322	376
MED8	807	987	952	783	772	990
MED9	356	447	446	474	426	572
AP003733.4	1	0	4	2	3	2
MED4	134	153	169	136	130	184
DKK1	0	0	0	1	2	0
DKK2	0	0	1	0	0	0
MED6	249	251	257	269	295	330
DKK3	7521	9286	9039	10594	10451	12471
MED7	89	119	91	83	84	110
DKK4	0	0	0	0	0	1
AC012360.3	10	16	14	16	11	16
ABCA10	0	0	0	1	0	0
AC012360.1	0	0	2	1	0	0
SNORA74A	0	0	1	0	0	0
SNORA74B	0	0	1	0	0	0
RNU6-689P	1	1	2	2	1	2
SNORA74D	0	0	1	0	0	0
GPLD1	4	3	4	9	8	10
MEG3	1	1	0	4	0	0
OSER1	1741	2032	1991	1642	1586	1976
AC009126.1	1	5	1	4	3	1
VPS26A	1597	1653	1466	1317	1529	1594
VPS26B	469	593	597	469	428	639
MEFV	7	13	16	23	29	37
SNORD111B	3	2	0	2	1	0
AC113404.3	10	6	8	12	13	16
AC131971.1	4	2	4	7	4	8
MIR3936HG	31	48	48	40	36	52
MEI1	3	4	8	6	6	4
MEI4	0	0	0	0	0	1
ZC3H10	14	31	29	12	20	25
SNORA70D	0	0	0	0	0	1
GCFC2	164	149	157	157	153	156
SNORA70F	0	0	2	0	0	0
AL807757.1	0	0	0	1	0	0
AL807757.2	1	0	0	0	0	0
AC091868.1	0	1	0	0	0	0
LIMD1-AS1	0	2	0	2	0	3
MIR3687-1	1	0	0	0	0	0
SNORA71A	2	5	3	1	3	4
SNORA71B	3	5	6	8	3	9
SNORA71C	4	0	6	4	3	3
SNORA71D	2	1	1	2	1	1
MIR6090	6	7	4	10	6	10
AC083873.1	0	1	2	0	1	5
MSRB2	193	248	223	190	194	220
MSRB3	649	770	771	741	749	878
MSRB1	180	215	255	235	228	265
COL16A1	71	75	70	93	75	135
MEN1	693	795	855	802	874	1033
RNF43	10	12	11	8	7	7
RNF44	970	1127	1239	1110	1118	1604
RNU6-681P	0	0	0	1	0	2
AL589765.6	1	2	1	2	4	1
AL589765.4	6	8	9	4	4	16
RNF40	755	854	967	930	957	1176
RNF41	536	591	591	559	557	733
AC009220.3	0	0	1	0	0	2
AC100778.2	2	1	0	3	4	2
AC009220.1	2	0	0	0	0	3
AC009220.2	1	1	3	1	2	4
MELK	1262	1522	1398	1101	1083	1247
AL589765.1	0	1	1	2	2	1
OARD1	252	258	291	265	272	293
AC122718.1	24	21	19	17	26	36
AC122718.2	1	0	0	0	0	2
AL136979.1	0	0	0	1	0	0
PALB2	263	320	297	312	305	389
RNF10	3507	4129	4352	3503	3551	4616
RNF11	2235	2041	2078	2024	2069	2248
RNF13	681	785	666	621	637	724
RNF14	415	449	406	438	449	516
FKBP9P1	36	40	58	44	38	59
RANGAP1	3412	4150	4357	3245	3039	4069
IL3RA	19	28	23	22	21	29
SSX2IP	301	302	272	235	262	260
RNF31	215	242	306	321	307	412
RNU6-680P	0	0	0	1	0	0
AC006330.1	0	0	0	0	3	2
RNF32	37	37	34	36	42	49
SMARCD1	508	725	711	712	703	803
SMARCD2	868	1099	1092	928	889	1270
RNF34	275	328	339	276	262	380
SMARCD3	157	211	200	215	254	310
AC112715.1	2	1	1	0	0	0
RNF38	1273	1317	1390	1435	1501	1624
ITLN1	0	1	0	1	0	0
ITLN2	0	0	0	0	1	0
MESD	686	867	854	788	660	1047
RNF39	136	193	162	165	184	201
MEST	0	0	0	0	1	0
RNF20	785	945	871	854	915	1048
SMARCE1	613	667	741	608	665	824
ILF3-AS1	52	72	64	56	58	66
RNF24	1565	1805	1868	1903	2001	2457
RNF25	160	221	223	197	199	283
RNF26	984	1177	1239	1105	1087	1461
C2orf69P1	0	0	1	0	0	0
PNRC1	2171	2426	2335	2172	2467	2913
PNRC2	936	1096	993	937	1010	1058
TRMT61A	233	283	308	278	270	393
AL031710.1	1	1	0	0	1	1
TRMT61B	117	143	128	128	127	148
AL031710.2	5	4	0	1	2	1
AC005253.1	23	16	26	29	31	25
MIR320B2	0	0	1	0	1	2
AC022022.2	0	0	1	0	0	0
AFG3L2	810	951	803	847	880	918
COX7A2L	1835	2340	2272	1958	1931	2409
GPM6A	5	5	6	7	12	10
C17orf105	0	0	0	1	2	0
HIST1H3J	1	0	2	0	0	1
AC018730.2	18	23	36	14	29	36
BRI3BPP1	2	0	0	0	0	0
C17orf107	0	1	0	1	2	0
AC022417.1	7	3	7	4	6	3
C17orf100	11	12	16	14	20	13
HIST1H3A	0	1	1	0	0	1
HIST1H3G	11	2	10	12	8	10
HIST1H3H	2	11	3	5	6	6
HIST1H3I	0	1	0	1	0	0
HIST1H3B	4	6	6	1	4	7
HIST1H3C	0	0	1	0	1	1
GPM6B	12	8	8	11	16	19
HIST1H3E	12	13	27	20	30	31
C17orf113	4	1	5	9	6	2
HIST1H4K	2	3	2	3	1	1
TREX2	7	12	9	6	6	13
IGFL3	2	1	2	0	0	0
IGFL1	0	0	2	0	0	0
HIST1H4A	0	1	0	0	2	3
CDAN1	264	248	295	251	295	410
HIST1H4B	5	0	3	2	0	1
IGFL4	2	1	1	1	2	0
HIST1H4H	7	10	15	16	16	20
HIST1H4I	40	47	49	56	55	66
HIST1H4J	0	3	1	0	0	1
HIST1H4C	1	5	3	4	2	4
HIST1H4D	2	0	1	0	1	1
ITM2A	4	1	0	0	0	2
MIR320C1	0	0	0	1	0	0
HIST1H4E	13	19	17	12	12	19
ITM2B	8431	9140	8752	8620	8928	11066
RAB40AL	0	0	3	2	4	0
ITM2C	2469	3064	3197	2801	2755	3659
QRFP	3	3	3	5	3	0
EPM2AIP1	299	287	260	306	309	384
AC007314.1	1	0	0	0	0	3
AC024563.2	0	0	0	0	0	1
GNPNAT1	393	450	458	348	382	503
STK24P1	0	1	0	0	0	0
DLAT	803	834	837	734	836	974
RSPRY1	1123	1144	1132	1131	1132	1442
AVPR1B	3	4	6	5	2	4
CABYRP1	0	1	5	0	0	1
IGFN1	4447	5485	6215	5093	4803	6780
MSS51	45	64	53	45	49	78
MKLN1-AS	50	63	62	52	49	85
PALD1	0	2	1	3	1	4
RPUSD4	591	742	681	639	649	751
RPUSD1	337	390	396	370	326	453
RPUSD2	160	181	219	173	152	196
RPUSD3	428	543	501	391	407	481
NCR3LG1	31	37	39	27	28	46
AL359878.1	0	1	3	3	1	7
AL359878.2	0	0	3	1	0	0
PDZK1IP1	2694	3251	3328	3560	3509	4608
UBE2E1-AS1	0	1	2	4	2	4
PDXDC2P	0	0	0	0	1	0
DLC1	1664	1722	1817	1597	1700	2122
AC092800.1	0	0	0	1	0	0
AC104984.4	0	1	0	0	2	2
SIRPD	1	0	0	1	0	1
AC104984.6	2	0	0	0	0	0
SIRPG	0	3	4	3	4	2
AC055764.1	0	1	1	0	1	0
SNORD105B	27	33	23	31	28	39
AC055764.2	1	0	1	2	4	3
AC104984.2	1	1	0	0	0	0
SDR9C7	4	5	5	2	2	3
AC104984.3	0	0	0	1	0	0
TNFRSF14-AS1	1	0	0	0	1	1
NUSAP1	2892	3175	3161	2615	2690	3120
SIRPA	4620	5627	5862	6671	6624	9176
TBCCD1	139	179	154	184	183	225
PAM16	13	20	20	17	24	20
GLTPD2	4	5	1	4	1	3
RGS9BP	13	14	6	17	11	14
ELMO2	293	385	369	349	352	493
ELMO3	37	36	39	40	36	51
RELL1	258	274	286	259	325	385
RELL2	46	40	55	39	37	65
AP000593.2	0	0	1	0	1	0
AP000593.3	0	4	1	2	4	4
AL137077.2	5	0	5	1	1	6
RSL24D1P11	1	2	0	1	0	0
KCNC4-AS1	0	0	0	0	0	1
AC034207.1	0	1	0	0	0	0
ZC3H18	732	864	937	761	778	982
ZC3H13	582	730	705	617	648	710
ZC3H14	960	1024	1041	845	794	1003
ZC3H15	2121	2255	2035	1632	1658	1923
AL442128.2	2	0	3	2	0	1
AL442128.1	0	1	0	0	0	0
AL513475.2	1	0	0	0	0	0
DLG1	2760	3088	2790	2888	3111	3515
DLG2	27	38	24	20	31	25
DLG3	33	45	56	39	42	40
DLG4	995	1210	1328	1437	1465	1847
DLG5	922	1127	1271	1183	1233	1638
CLASRP	804	993	1039	764	764	1066
HIST1H1T	1	0	0	0	1	0
AC003681.1	50	52	62	47	57	85
ZC3H7A	1040	1191	1150	999	1051	1114
ZC3H7B	2547	3058	3372	2825	2857	4037
HIST1H1D	0	4	2	5	2	3
HIST1H1E	6	9	11	3	4	12
HIST1H1B	1	0	1	1	0	3
HIST1H1C	256	301	285	349	329	423
BBOX1-AS1	2	3	4	1	0	1
AC016722.2	9	4	6	6	9	14
AC016722.3	17	8	15	5	12	23
PALLD	2640	2852	2742	2426	2628	3176
CHMP3	350	393	333	408	403	530
AC016722.1	5	0	1	1	0	2
CHMP6	59	92	97	91	94	124
ECT2L	3	4	1	5	3	6
CHMP7	550	610	668	514	549	672
CHMP5	2119	2359	2133	2005	1941	2116
PCNPP5	1	0	0	1	0	0
SNORA68B	2	4	0	1	0	1
PALM2	8	9	7	9	5	10
RN7SL589P	0	1	0	1	3	0
PALM3	1	1	2	3	4	1
DLL1	5	4	6	5	7	11
PCNPP1	0	1	0	0	0	0
DLL3	26	26	24	14	9	37
DLL4	4	6	6	1	3	4
IGFBPL1	0	0	0	1	0	0
PALMD	7	5	11	13	19	25
CLASP1	1227	1396	1463	1530	1546	1985
CLASP2	559	643	602	594	562	657
DLK2	36	58	49	56	53	62
AL033527.5	0	5	2	1	5	0
FLJ12825	4	2	3	2	3	7
AL033527.3	5	12	4	8	20	9
NOC2L	1590	2069	2155	1796	1667	2244
AC092798.1	5	1	2	2	4	3
AC069287.3	0	0	0	0	0	1
AC012613.2	1	0	1	0	1	1
RABL3	394	415	385	387	447	459
RABL6	2536	2874	3194	2779	2627	3569
CDCA2	876	952	875	761	897	932
CDCA3	1227	1490	1527	1062	1005	1331
CDCA4	906	1106	1038	933	910	1144
CDCA5	1357	1608	1737	1382	1308	1760
CDCA7	432	458	444	313	335	405
CDCA8	1555	1905	1823	1667	1547	1959
AC021087.4	0	1	0	0	0	0
AC021087.2	12	8	3	7	13	10
AC021087.3	4	10	9	10	11	10
AC021087.1	3	1	2	0	0	3
AL683826.1	0	0	1	0	0	0
AL135905.2	1	4	3	3	1	1
FUCA1	758	878	849	915	916	980
FUCA2	1944	2440	2612	1830	1836	2563
CARS-AS1	4	3	14	3	9	10
MAGOHB	275	308	279	255	238	309
MT-TS2	0	0	0	0	0	1
AC008536.1	2	4	6	4	8	10
AC008536.2	2	0	0	2	3	0
AC008536.3	0	4	1	3	7	10
AL157937.1	0	0	0	1	2	1
PANX1	1032	1154	1059	1261	1234	1448
PANX2	217	252	280	303	287	422
AC060234.1	0	0	0	0	2	1
AC060234.2	1	0	1	2	4	7
TUBB2BP1	0	1	0	0	0	0
MTCYBP31	0	0	0	1	0	0
AL391987.6	0	1	0	0	1	0
SLC7A4	0	0	0	1	0	0
SLC7A5	8381	10125	11134	8021	7947	11454
SLC7A6	132	138	180	151	159	219
SLC7A7	417	568	499	708	653	841
SLC7A8	2	5	1	3	1	2
SLC7A9	2	3	4	8	2	7
NUP62CL	29	27	21	34	23	14
CACUL1	2133	2155	2209	2275	2425	2888
ELOF1	451	596	608	523	412	650
OR7E94P	0	1	0	0	0	0
AC003101.1	0	0	0	0	1	0
AC003101.2	0	1	2	1	0	1
DLST	1930	2382	2354	2287	2218	2940
NOC4L	125	185	219	163	153	210
AL391987.1	0	2	0	0	0	0
SLC7A1	2907	3405	3603	3392	3680	4593
AL391987.4	0	0	0	0	1	0
SLC7A2	77	58	78	91	62	106
AL391987.5	0	1	1	1	0	0
SLC7A3	0	2	0	0	1	2
MFN1	547	610	554	490	563	605
MFN2	1217	1439	1439	1350	1316	1621
P4HTM	545	654	658	557	533	657
HOXA10-AS	23	30	23	39	37	74
NOC3L	733	841	759	597	638	688
AC004076.1	0	0	1	0	0	0
AC004076.2	14	27	22	12	19	26
RABIF	68	57	64	87	48	87
AL121936.2	2	0	0	0	1	1
ADORA1	211	239	271	283	259	386
LINCMD1	2	3	3	2	5	9
AC008870.3	4	1	1	1	3	2
AC008870.4	2	3	4	2	1	4
MFNG	684	884	864	699	723	926
AC097505.1	0	0	0	1	1	0
COX7CP1	0	0	0	0	0	1
IL6ST	1714	1794	1658	1649	1735	1997
CHODL	1	0	1	0	0	0
COL17A1	13	19	21	11	23	24
DLX1	51	47	42	63	53	45
DLX2	20	28	25	19	15	36
DLX3	1	1	3	0	0	2
DLX4	65	95	117	107	117	155
MIR3198-1	0	1	0	0	0	0
CORO1A	1	5	4	5	3	6
CORO1B	1195	1452	1496	1234	1204	1491
CORO1C	4211	4848	4864	4348	4400	5331
SLC14A1	0	1	0	0	0	3
SLC14A2	1	0	0	0	0	2
ELOA2	1	1	0	0	1	2
CORO2A	115	100	128	83	98	141
CORO2B	90	101	143	115	111	157
MTCYBP18	0	0	0	1	0	1
AC012363.2	1	0	0	0	0	0
TOB1-AS1	1	0	12	2	2	9
AC090505.1	0	0	0	0	2	0
CDC73	867	867	790	872	920	928
AP002807.1	51	48	58	29	45	53
AL118506.1	5	10	4	2	7	7
AL365273.1	9	8	9	10	17	9
MFRP	0	2	0	0	0	0
AC084125.2	23	21	17	14	7	10
SLC5A11	1	0	1	0	1	1
SLC5A12	0	0	0	1	0	0
AC044781.1	4	1	0	1	0	3
EHBP1	1695	2036	2110	1864	2015	2377
AC008870.2	9	9	17	16	16	18
CDC42	3961	4596	4448	4127	4412	5085
AC032044.1	1	0	0	1	0	0
AC032044.2	1	0	0	3	2	3
CDC45	101	115	96	69	54	84
GADD45GIP1	1144	1305	1225	1000	1040	1227
AC092902.1	0	1	0	0	0	1
FGF7P2	1	0	0	0	0	0
CDC5L	1194	1315	1355	1097	1139	1405
FGF7P4	0	0	0	1	0	0
AC092902.5	2	3	1	4	1	6
AC092902.2	45	55	57	47	41	65
AC092902.3	0	1	0	0	0	0
FGF7P1	0	1	1	1	0	1
PCBP2-OT1	0	1	0	1	0	2
AC022165.1	2	1	0	6	4	1
FLJ46284	24	26	18	19	20	22
AC027281.2	3	1	7	2	3	7
CDC20	3759	4653	4861	3859	3863	4856
CDC23	1019	1132	1068	1059	1090	1297
HYKK	38	52	36	26	30	58
CDC26	192	213	236	166	168	206
CDC27	1924	2077	1941	1763	1869	2116
ATP6V1E1	1742	2042	2024	1653	1585	2022
ATP6V1E2	27	21	28	19	20	23
AC084855.1	1	0	0	0	0	0
ATP6V1G1	1014	1142	1156	1013	992	1245
ATP6V1G2	3	5	3	3	4	2
AL442125.1	95	124	96	113	140	144
AL442125.2	25	12	16	19	16	23
CDC40	569	613	534	563	577	622
CDC34	1335	1659	1708	1354	1297	1702
CDC37	2367	3007	3206	2471	2405	3243
MIR6512	0	1	2	1	0	1
TRIB3	8565	10228	10402	8137	7885	9971
TRIB1	600	646	649	742	781	914
AL662889.1	1	0	1	0	0	0
TRIB2	435	548	520	567	552	736
AC016573.1	2	4	0	8	6	0
AC005154.5	1	0	0	1	2	0
AC005154.3	5	13	6	10	8	11
AC005154.1	116	139	125	147	136	174
CDKN2AIP	208	195	174	178	188	202
AC005154.2	1	1	0	0	0	1
ATP6V1C1	914	1096	1021	960	949	1105
ATP6V1C2	26	31	23	22	20	19
AC093535.1	6	5	3	6	12	6
AC093535.2	40	57	57	33	32	54
FTH1P5	1	1	0	0	2	2
FTH1P7	217	253	281	165	185	246
FTH1P8	74	91	185	79	88	159
FTH1P1	1	0	0	1	1	0
FTH1P2	21	48	73	25	34	65
FTH1P3	1	6	5	1	2	5
FTH1P4	0	2	0	0	0	0
CDC16	886	1010	938	837	868	916
AC106779.1	0	0	1	0	0	0
SLC2A4RG	2137	2560	2900	2144	2174	3036
EIF4BP3	94	139	139	120	124	145
SNORA14A	1	2	0	1	0	0
EIF4BP6	127	171	166	154	148	172
SNORA14B	0	1	5	3	4	5
EIF4BP7	143	155	181	184	188	204
BANF1P1	0	1	0	0	0	0
BANF1P3	4	7	6	6	3	6
AC005394.2	4	6	10	5	3	5
AC004816.1	413	507	450	432	436	509
AC004816.2	0	1	0	1	2	2
ZNF587B	17	17	23	30	32	44
CLSTN2-AS1	1	0	0	0	0	0
AL512504.2	0	1	0	0	0	0
PLAC9P1	3	2	2	1	2	4
AL512504.1	3	0	0	1	3	2
PRSS3P4	1	2	1	2	5	1
DMC1	3	2	2	1	1	0
NPY4R2	6	13	7	16	24	17
SNORA16B	1	0	0	0	1	0
AC026691.1	1	0	0	0	0	0
NFIL3	3062	3699	3498	3484	3434	4218
ZNF585B	0	4	4	4	9	6
ZNF585A	38	46	57	56	68	60
POLR3DP1	1	0	0	1	0	0
AL138881.1	1	2	4	4	1	3
AL356019.2	21	25	28	36	30	47
HYPK	44	74	104	54	57	80
AL031714.1	113	146	140	128	154	138
AC097504.1	0	0	0	1	0	0
AC097504.2	0	0	0	1	0	0
AP000254.1	10	12	12	15	8	9
SRP19	23	23	20	21	23	16
WASHC2C	478	605	591	582	613	725
SRP14	2937	3513	3220	3004	2929	3347
WASHC2A	681	829	824	805	803	1034
AC012123.1	0	1	0	0	2	0
SCAND3P1	0	0	0	0	1	0
SPOCD1	79	72	82	113	116	123
AC098824.1	0	0	0	0	0	1
AC008537.2	14	6	11	12	11	15
ENTPD1-AS1	21	18	34	15	17	31
AC008537.3	43	37	33	40	31	40
AC008537.4	0	0	0	2	0	1
AC079416.1	0	1	0	1	2	5
AC079416.2	0	0	0	0	0	1
SNORA11F	0	0	2	0	2	2
MGAM	5	6	4	0	1	5
AL122035.2	5	12	15	5	7	8
RAB43P1	14	24	24	29	16	34
MIR194-2HG	1	0	0	0	0	0
AL122035.1	2	4	1	5	6	6
AC092162.2	2	2	0	4	1	8
AC092162.3	2	6	6	10	9	7
FP325331.1	2	0	0	1	0	0
AC087359.1	1	0	3	1	1	2
DMKN	9	9	11	8	7	7
AC105081.1	0	0	2	0	0	0
AL513478.2	0	0	0	1	0	0
ATP6V1B2	2525	3051	2910	2614	2595	3035
ATP6V1B1	0	1	0	0	0	2
AC068792.1	1	4	3	0	2	4
AL138787.1	1	0	0	0	0	1
AL138787.2	2	0	0	0	0	0
SPOCK2	19	9	20	11	14	29
SPOCK3	1	1	3	1	2	3
SPOCK1	5481	5927	6274	7875	8272	10455
BCDIN3D-AS1	3	6	6	3	6	7
AC068802.1	0	0	0	0	1	0
AC110994.2	0	0	0	0	1	0
DMP1	0	2	0	0	0	0
ANKRD20A2	1	0	0	1	0	0
AC021088.1	0	0	0	1	0	0
AC023389.1	0	0	0	0	0	1
AC092807.1	8	6	4	1	5	0
AC092807.2	0	1	3	1	0	1
AC092807.3	3	1	2	5	5	3
ADPRH	12	6	11	13	13	14
ADPRM	226	259	261	222	241	322
PRR7-AS1	35	37	45	41	34	59
SEH1L	701	787	768	607	650	783
AL161421.1	8	6	7	5	3	1
TPTE2P1	0	1	0	0	0	0
AC134669.2	0	1	0	2	0	0
IGHA1	0	0	0	0	1	0
DMPK	524	689	777	593	634	858
SNAI3	6	5	9	7	6	11
ANKRD20A3	1	1	0	1	0	1
ANKRD20A4	0	1	0	0	1	0
SNAI1	944	1143	1236	1183	1154	1663
SNAI2	821	986	1046	787	830	1141
YJEFN3	102	137	152	111	91	138
GK-AS1	2	0	2	0	2	5
PEBP1P2	1	2	0	2	0	0
SRMP2	0	0	0	0	1	0
TIMP2	2463	2848	3109	2978	3113	4071
TIMP3	5	2	3	6	11	5
TIMP1	3315	4143	4435	3772	3734	5342
TEAD1	2262	2472	2448	2473	2825	3441
TEAD2	6	2	3	10	5	6
TIMP4	5	11	12	11	8	10
TEAD3	297	359	363	329	374	426
TEAD4	409	509	570	383	402	550
GCHFR	4	5	3	7	6	8
TMSB15A	2	3	4	0	2	3
TMSB15B	14	8	12	7	12	14
CACTIN	309	409	387	314	326	446
MGLL	5571	6766	7362	6933	6746	9560
SOCS2-AS1	30	28	55	32	38	44
TIMM9	318	390	357	286	329	385
AL157938.2	1	1	0	1	1	2
AL157938.3	1	1	0	2	2	0
GPNMB	9	14	6	6	8	8
AC107222.1	0	0	1	0	0	0
DMTN	289	392	412	473	457	701
MGMT	3	0	1	1	0	0
SLC8B1	333	392	410	361	372	548
AC079906.1	2	3	2	2	0	3
AC010457.1	11	12	7	9	10	9
RAB3B	2025	2082	2456	2532	2764	3377
RAB3A	69	82	83	77	75	108
RAB3D	10	16	17	24	23	22
AC003102.1	34	56	54	24	33	46
IL5RA	0	0	0	0	0	1
SLC8A1	286	314	297	307	320	411
SLC8A2	0	0	2	0	0	2
RAB43	29	40	69	52	62	105
IGHG4	0	0	0	0	0	2
RAB44	1	0	0	2	0	1
RAB41	51	54	62	51	55	63
RAB42	137	202	147	247	266	265
RAB2A	4749	5420	5113	4531	4804	5630
RAB2B	315	364	403	375	366	503
AC003092.1	1665	1938	1800	2180	2212	2690
CHMP4BP1	9	13	5	3	2	6
AC003092.2	41	59	46	53	63	71
PANCR	0	1	0	0	2	1
TRGV9	0	0	0	0	3	0
TRGV7	0	1	2	0	1	2
TRGV5	0	0	0	0	0	1
RAB32	1121	1275	1159	958	931	1140
LBHD1	9	14	11	12	4	14
RAB30	120	132	128	161	166	197
RAB31	19	10	9	22	16	29
RAB36	2	1	1	0	1	6
RAB37	0	1	3	0	2	1
DMWD	505	626	692	611	698	855
RAB34	2198	2637	2697	2594	2371	3102
RAB35	445	599	651	617	586	781
RAB38	42	50	48	58	43	53
RAB5B	2104	2470	2603	2421	2415	3175
RAB5C	418	544	545	383	404	531
AC106873.1	0	0	0	0	1	0
AC005393.1	5	10	6	4	7	2
RAB6A	3493	3620	3554	3530	3807	4127
RAB6B	559	650	694	619	639	810
NIFK-AS1	34	25	21	21	23	23
AC092651.1	2	0	0	0	0	2
RAB4A	676	801	804	652	647	835
AC123788.2	0	0	0	0	1	0
RAB4B	5	4	2	6	8	4
AC017067.1	1	1	0	1	0	0
P4HA1	3611	4052	3905	3575	3582	4152
P4HA2	5607	7095	6893	7376	7182	9195
P4HA3	13	24	28	32	40	44
RAB5A	1633	1842	1730	1623	1679	1979
ADPGK	757	896	888	802	811	941
MIR6728	0	0	0	1	3	2
URAHP	1	4	3	6	4	5
SLC13A3	122	181	172	180	217	262
SLC13A4	31	33	36	38	37	59
CHPF2	1140	1335	1424	1620	1670	2023
AC011773.4	3	0	0	0	1	0
AC011773.1	2	2	1	1	1	0
RAB1A	3463	4238	3673	4084	3823	4549
RAB1B	879	1124	1304	913	892	1465
FBXL22	1	2	1	1	0	1
AL033528.1	0	0	0	0	1	0
FBXL20	426	436	531	526	546	713
RAB21	770	740	745	716	782	869
AL133353.1	0	0	1	0	0	2
RAB20	422	465	483	420	408	547
MSTO1	107	126	107	131	109	141
RAB26	11	17	14	14	13	12
RAB23	233	263	237	239	252	297
RAB24	63	72	135	64	80	121
RAB29	427	497	452	562	564	627
AL157688.1	0	0	1	0	0	0
RAB28	333	324	314	258	262	306
SLC13A5	0	1	0	0	1	0
AL118505.1	2	0	0	1	0	2
AL161911.1	5	11	11	13	9	12
RNGTT	413	451	401	413	472	515
FBXL19	364	401	440	518	485	776
FBXL17	250	244	223	231	274	320
FBXL18	146	166	187	201	202	229
FBXL15	201	263	196	183	191	228
FBXL16	22	20	36	25	30	40
FBXL13	4	7	11	11	6	16
FBXL14	226	266	231	209	200	245
FBXL12	613	812	803	736	733	960
RAB10	3455	3724	3546	3477	3611	4187
TNRC6C	281	315	325	313	326	400
RAB14	2561	2863	2759	2498	2735	3245
VAPA	4784	5331	4985	4405	4497	5177
PSAT1	2611	2919	2640	1701	1887	2110
RAB15	78	94	97	95	115	169
VAPB	1101	1294	1364	1133	1174	1517
RAB12	1071	1190	1116	902	948	1123
RAB13	2090	2412	2506	2346	2252	2810
RAB18	1587	1714	1590	1599	1728	1891
RAB17	2	3	3	5	0	4
TNRC6A	1189	1343	1447	1345	1373	1658
TNRC6B	668	702	758	862	896	1216
PANK4	419	489	507	440	439	500
PANK2	346	383	379	473	424	501
PANK3	2310	2549	2152	2194	2445	2705
VARS	1822	2217	2598	1889	1780	2573
CALML6	3	0	0	1	1	1
PANK1	184	211	196	235	226	275
CALML4	0	1	2	0	1	5
LONP1	3015	3524	3613	3470	3414	4343
LONP2	865	944	993	979	1010	1251
AC091729.2	1	0	0	0	0	0
AC091729.3	11	18	13	10	9	18
SPDYE7P	1	0	0	1	0	0
AC091729.1	1	0	0	1	1	0
ATP6V0E1	1775	2083	2004	1824	1693	2123
AC093536.1	1	0	0	0	0	1
TINF2	458	525	554	534	476	613
DNA2	208	188	198	151	154	203
ATP6V0D1	230	324	311	215	231	348
ATP6V0D2	0	0	1	1	1	3
MYL12A	2420	3259	3690	2734	2485	3692
MYL12B	6506	8018	7879	6359	6092	7484
SLC2A3P4	0	0	0	0	0	2
ATP6V0A2	312	354	350	350	348	396
ATP6V0A4	51	57	69	72	96	96
TNRC18	2812	3250	3587	3954	3927	5588
AC135352.1	0	0	1	0	0	0
ATP6V0A1	314	398	420	391	347	485
VASP	1645	1878	2041	1745	1816	2335
VAT1	7195	8740	9318	9302	9052	11651
TINCR	56	75	75	44	51	88
VASN	1192	1375	1458	1567	1511	2079
FUBP3	1039	1012	1052	969	1094	1347
FUBP1	1550	1558	1573	1361	1406	1562
PANO1	0	2	4	1	6	2
ATP6V1G1P2	0	0	0	0	0	3
COL18A1	7567	9138	9955	9278	9399	12946
AC104982.2	0	0	1	0	0	0
DNER	11	12	11	10	23	23
TINAG	50	39	55	75	75	90
AL626787.1	4	5	2	1	0	2
RAB8A	146	193	225	172	179	299
RALGPS1	63	60	82	64	55	67
RAB8B	1155	1034	1014	1083	1179	1295
RALGPS2	1329	1357	1268	1290	1426	1498
VAV3	21	13	14	65	41	61
RAB6C	0	0	1	0	0	3
GPBAR1	0	1	4	2	0	3
RENBP	0	0	0	1	0	0
VAV1	5	4	6	5	4	6
VAV2	1754	1962	2193	1941	1916	2628
CDCP1	12983	14503	16642	13196	13431	18275
EIF1AXP1	53	54	42	50	35	53
RAB7B	65	77	63	68	73	98
RAB7A	4499	5233	5257	4665	4645	5896
AC022415.1	11	12	8	8	3	12
ZNF2	140	146	163	181	156	230
ZNF3	326	370	405	361	462	567
ZNF8	216	206	230	266	256	346
ZNF7	249	301	304	342	355	414
DUOX1	36	19	36	43	42	59
ATP6V0E2	67	79	71	55	65	77
DUOX2	10	17	18	26	19	24
PLAC8L1	4	1	3	6	6	4
VAX2	0	0	1	0	0	0
AC097493.4	3	0	3	1	1	4
CAPZA1	3136	3442	3160	3203	3153	3846
CAPZA2	2054	2117	1888	1786	1895	2098
SMC2-AS1	3	2	5	3	4	2
RAB9A	562	637	650	537	523	697
RAB9B	8	5	13	7	16	19
AL391988.1	15	16	41	20	17	18
NANOS1	64	73	60	55	58	83
NANOS3	2	1	2	0	2	2
SPDYE16	0	1	0	0	1	0
AL121782.1	1	0	0	2	1	0
SPDYE17	0	0	0	0	1	0
SPDYE18	2	1	3	4	1	6
AC241584.1	0	1	0	0	1	0
AC241584.2	14	8	4	7	6	10
AP000889.2	0	0	0	0	1	0
AL009031.1	1	1	0	0	0	0
AP000253.1	0	0	1	4	1	0
AP000889.1	1	1	3	0	0	1
TRHDE	120	115	116	134	145	134
CPEB2-AS1	0	1	0	0	2	0
RN7SL521P	0	0	0	0	0	1
TCEA1P4	2	3	8	7	5	9
TCEA1P2	469	600	495	501	481	527
TCEA1P3	0	0	0	0	0	1
AC007792.1	0	0	0	0	0	1
SPDYE2B	1	2	1	0	0	0
RN7SL520P	0	0	2	0	0	0
AC100771.2	3	2	2	2	0	1
HAPLN3	241	273	249	208	225	239
AF106564.1	0	0	0	0	1	1
HAPLN1	1	1	3	1	0	1
HAPLN2	32	27	28	16	32	36
AC239868.2	84	86	95	72	70	75
AC011284.1	0	0	0	1	0	0
DNM1	1799	2160	2247	2381	2444	3054
DNM2	10013	11983	12127	11838	11887	15747
TMPRSS11D	2	0	3	1	0	0
CETN4P	0	1	3	1	0	2
DNM3	14	11	7	2	10	15
DNLZ	2	3	1	3	8	0
AC022905.1	1	0	0	0	3	1
FP325330.3	0	0	1	4	1	4
RNF113A	163	227	208	175	165	222
AC073389.3	0	1	6	0	0	2
AC073389.1	0	1	3	0	1	2
AL513477.2	0	0	0	2	1	1
AL513477.1	0	1	3	9	3	1
RNU6-611P	0	1	0	2	0	0
SNORA5	0	1	0	2	0	0
SNORA3	0	1	0	0	0	0
SNORA4	0	0	0	0	1	0
SNORA9	0	2	1	4	1	1
SNORA7	3	2	3	2	4	0
AC022893.1	18	16	23	13	19	32
SNORA8	0	0	0	0	1	0
AC022893.3	2	1	2	0	1	4
OR10AC1	1	0	0	0	0	0
AC090409.2	1	0	0	0	0	1
SNORA1	0	0	0	1	0	0
AC090409.1	11	15	13	8	12	8
SNORA2	2	0	2	0	1	1
AL365275.1	0	0	0	0	1	0
AC073486.1	0	0	0	0	1	0
ARF4-AS1	0	1	0	0	0	0
AL080317.1	18	13	18	9	16	16
AC068790.1	0	1	0	0	0	1
AC068790.2	2	2	0	2	2	3
AC068790.3	3	1	2	5	2	1
AC068790.4	0	0	1	3	0	2
AC068790.5	4	0	2	2	4	5
AC068790.6	1	1	0	0	0	1
GIGYF2	1323	1531	1645	1464	1578	1903
AC068790.7	3	1	2	2	3	4
AL024497.2	0	1	0	0	0	0
AL024507.2	0	1	2	2	0	1
SNORD8	1	0	1	1	0	0
GPR17	0	0	1	0	1	2
SNORD9	0	2	0	0	2	1
SNORD6	77	94	107	60	85	176
GPR15	33	33	49	35	55	61
AL080317.2	5	6	5	6	9	8
AL080317.3	24	15	17	16	21	20
SNORA40B	0	0	0	3	0	2
GPR18	0	0	0	0	0	1
GPR19	25	27	27	31	25	31
GPR25	0	1	1	0	1	0
AC005740.4	2	3	0	8	4	0
AC005740.2	0	0	1	0	2	0
AC005740.3	3	2	4	1	2	3
GPR22	0	0	3	0	0	0
GPR20	0	1	0	0	0	0
MAFA-AS1	1	2	0	4	1	3
AC009269.3	0	1	2	0	1	0
AC009269.4	0	1	0	0	0	0
AC009269.5	0	3	2	0	5	0
AC009269.6	1	0	3	1	2	0
SH3BGRL2	36	32	39	53	57	71
SH3BGRL3	2451	3018	3578	2566	2539	3745
AC126283.1	0	1	0	1	2	1
GPR39	55	78	70	81	83	130
GPR37	1	0	0	0	0	0
SEMA3F-AS1	18	18	27	13	18	28
GPR34	0	0	0	0	0	1
GPR35	9	27	24	20	14	23
GPR32	0	0	0	1	0	0
DNTT	0	0	0	0	1	1
AC026704.1	3	0	0	0	5	1
AC079907.1	5	4	3	0	5	5
RPS18P12	4	5	11	1	5	14
VN1R1	3	2	4	2	2	1
VN1R5	0	0	0	0	0	1
GPR45	1	1	4	6	1	4
SRPX2	6	4	7	3	7	11
MICALL1	310	337	344	377	431	583
MICALL2	308	438	373	381	353	500
SRSF10	1791	1909	1713	1889	2007	2126
SRSF11	4564	5030	4409	4145	4207	4788
SRSF12	1	1	2	1	2	4
GPR55	1	0	1	0	0	0
AC090159.1	1	0	1	2	1	2
PRKCA-AS1	0	0	0	1	0	0
GPR68	14	26	29	25	24	33
GPR65	0	0	0	0	0	2
GPR63	40	45	36	28	30	35
GPR61	1	2	1	0	0	0
GPR62	6	2	3	1	1	1
SLC9C1	22	18	13	7	13	11
CARD8-AS1	2	5	4	8	4	10
AC108448.2	12	4	8	7	7	3
GPR78	2	1	4	16	4	6
GPR79	0	0	0	0	1	0
AL512506.1	0	0	1	0	0	0
GPR75	11	13	9	12	3	12
SLC9B1	2	1	2	1	4	3
AC107953.2	0	0	0	0	1	0
SLC9A2	1	0	5	2	2	4
SLC9A3	27	22	28	31	36	25
SLC9A4	0	0	2	2	0	1
SLC9A5	104	123	146	140	139	172
SLC9A6	374	461	449	473	466	505
SLC9A7	2241	2517	2461	2878	3132	3479
SLC9A8	121	150	172	191	198	234
SLC9A9	7	4	10	4	6	6
AC159540.2	0	0	1	1	0	0
GPR87	0	0	1	0	0	0
GPR88	0	0	0	0	0	1
GPR85	0	0	0	2	0	0
GPR83	1	2	7	4	3	2
GPR84	0	1	0	0	0	0
AC120024.1	3	2	6	9	5	7
GPR82	0	0	0	0	1	3
GSTM2P1	0	0	1	0	0	0
AC120024.4	0	0	0	2	0	0
SLC9A1	229	286	299	284	314	462
AC053513.1	5	3	2	6	3	3
PRKAG2-AS1	71	73	96	66	72	81
NFKB1	541	585	632	499	471	590
NFKB2	1810	2206	2271	1996	1867	2529
NFE2L3	1714	2087	1796	1536	1543	1768
NFE2L1	5502	6732	7118	6355	6127	8448
NFE2L2	3742	4163	3987	3505	3661	4182
AC126773.4	0	0	3	1	3	3
AC126773.1	0	0	0	0	1	0
VBP1	765	882	752	610	677	698
AC012615.6	24	23	35	21	30	44
AC012615.4	11	11	19	14	14	17
GIGYF1	1102	1430	1475	1320	1295	1733
AC012615.1	8	4	8	6	4	10
GTF3C1	1739	2089	2283	2212	2177	2824
GTF3C2	433	518	574	499	535	680
GTF3C3	755	935	819	763	733	869
GTF3C4	1250	1416	1299	1494	1702	1929
GTF3C5	950	1159	1290	1165	1099	1381
GTF3C6	211	253	265	254	217	277
EIF4EP1	0	0	0	0	0	1
EIF4EP2	120	131	141	99	106	156
EIF4EP5	0	0	0	1	0	2
AC024560.3	2	2	0	1	1	6
MICALCL	58	55	75	63	67	71
AC024560.1	1	0	0	0	0	0
AC024560.2	8	13	6	10	7	7
SLC12A2	325	284	305	330	358	363
SLC12A3	0	0	1	6	4	4
SLC12A4	1035	1169	1327	1173	1178	1518
SLC12A5	5	8	4	9	16	3
SLC12A1	0	0	1	0	0	0
AC015743.1	0	0	2	0	0	0
SEC62-AS1	1	3	0	3	3	6
SLC12A6	204	198	199	226	220	250
SLC12A7	467	582	579	670	642	879
SLC12A8	228	264	287	246	285	287
SLC12A9	957	1129	1158	928	916	1273
PAQR8	278	346	344	320	357	416
PAQR9	7	3	4	5	10	7
PAQR6	250	319	291	287	212	331
PAQR7	106	151	126	134	141	203
PAQR4	46	77	74	78	77	120
PAQR5	83	98	85	101	100	138
PAQR3	435	437	357	342	351	390
Z94160.1	9	13	15	23	19	23
AC100774.1	1	0	3	1	1	2
AC003009.1	0	0	0	0	1	0
AL512590.3	0	0	0	0	1	0
AC072022.1	7	4	0	3	1	5
AC016727.1	2	3	11	7	6	23
AL807752.4	1	4	0	0	1	0
AL807752.5	6	3	3	2	2	6
AL807752.2	0	0	0	1	2	0
AL807752.1	4	3	2	2	0	6
SNORA38B	1	2	2	1	0	3
AC009852.1	0	1	0	1	0	0
MIA3	1888	2074	2159	2188	2302	2739
CFL1P8	0	0	0	0	1	0
CFL1P1	9	6	8	2	3	7
CFL1P6	1	0	0	0	0	0
CFL1P5	1	2	0	0	0	2
AC007215.1	0	0	0	0	0	1
MICD	1	2	0	1	1	1
MICE	22	15	20	19	35	36
Z97205.2	0	0	0	0	0	2
MICA	1680	1849	1959	1430	1370	1794
MICB	156	194	173	131	163	185
AL139039.2	0	0	0	0	0	1
ERCC6L2	197	258	215	244	246	256
MIB2	958	1209	1153	1048	1049	1395
AC130650.2	9	3	11	6	4	10
DOHH	306	450	380	339	292	373
MIAT	2	1	2	1	0	4
AC107952.2	14	12	3	2	11	13
MIB1	2450	2521	2258	2479	2601	2883
AC138932.1	166	190	199	234	291	363
AC138932.2	0	0	2	2	0	1
AC138932.3	12	15	7	13	16	13
AC138932.5	2	3	5	8	13	10
AL031320.1	1	1	0	0	0	0
AL031320.2	5	2	1	4	3	1
MIDN	1753	1874	2420	2011	2110	3042
RN7SL535P	2	0	1	3	0	4
SNORA35B	0	0	0	1	0	0
MID1	907	942	945	1021	1009	1179
MID2	277	359	352	348	335	434
DOK1	298	369	438	422	383	482
DOK2	0	0	1	0	0	1
DOK3	14	20	9	19	26	23
DOK4	331	328	352	396	425	482
DOK5	0	0	2	1	0	0
DOK7	7	5	6	5	2	3
TMED10	3647	4270	4424	4239	4250	5220
SEL1L	2800	2807	2711	3012	3397	3743
MIG7	7	7	10	0	9	3
PSEN2	45	72	54	58	56	70
PSEN1	1165	1398	1319	1236	1270	1506
AC011287.1	0	0	0	3	1	0
PRSS29P	2	0	0	0	0	1
TTC3-AS1	6	2	7	4	1	2
AP000350.6	19	17	32	33	24	32
DOLK	48	49	56	54	45	70
AP000350.2	3	0	1	7	3	3
AL031716.1	0	0	0	0	1	0
AC241585.1	56	51	48	55	55	71
AC241585.2	31	24	29	34	41	53
AC241585.3	17	24	37	23	18	37
AC241585.4	0	0	2	0	0	1
ADNP-AS1	21	30	33	30	34	36
SNED1	9	9	14	13	19	17
AC099066.1	0	0	0	0	2	0
AC099066.2	36	35	39	37	42	44
AC099066.3	0	2	1	0	2	0
B4GALT1-AS1	0	1	0	0	0	0
AL691447.2	1	0	1	1	3	4
AL691447.3	1	0	1	0	2	0
AC139272.1	9	7	8	6	6	14
LMBRD1	707	775	746	683	782	824
VCAN	6584	7217	7328	9981	9964	12375
LMBRD2	603	546	523	465	535	532
AC089998.1	0	0	0	0	1	0
AC005156.1	0	0	0	0	2	0
AC068946.1	11	13	16	4	7	6
POLHP1	0	0	2	0	0	0
AC105235.1	0	1	1	0	0	3
MBTPS1	2361	2731	2754	2386	2444	3250
MIIP	828	929	1006	669	694	830
MAPK14	1289	1539	1384	1661	1577	1895
MAPK15	4	8	8	3	7	7
MAPK12	426	472	522	427	466	611
MAPK13	153	150	148	157	156	188
MAPK10	168	218	230	241	228	297
MAPK11	134	200	167	141	155	195
CHPT1	539	690	614	546	536	668
RNU6-623P	1	0	0	0	0	0
MBTPS2	369	400	464	388	404	448
SERPINE2	3121	3653	3645	3974	4093	4986
SERPINE3	0	2	1	0	2	0
SERPINE1	117763	138611	140698	128730	129789	165560
AL391840.1	0	0	2	0	0	0
DUS4L	160	161	137	107	125	150
TRIQK	1954	1971	1860	1691	1809	2034
SERPINF1	20	20	27	20	20	34
SERPINF2	21	31	45	69	68	95
AC141002.1	0	2	0	1	0	0
SERPING1	23	36	47	51	46	50
YME1L1	4092	4335	4205	4262	4395	4940
DUS3L	224	265	272	191	223	293
FP325332.1	1	1	0	1	0	2
AL133355.1	28	32	46	39	28	43
AP003385.4	0	0	0	0	0	1
FAM160B1	1203	1134	1104	1171	1309	1439
FAM160B2	582	646	748	702	624	839
RAD21	6443	7189	6584	5986	6183	6927
SERPINH1	5257	6777	6955	8054	8277	10558
SIVA1	688	851	744	699	620	675
TRIP4	297	317	316	316	286	366
FAM160A1	226	267	312	378	391	509
FAM160A2	687	833	760	811	836	956
TRIP6	1603	1828	1901	1770	1780	2399
RAD17	537	554	547	543	562	574
DUS1L	690	852	834	653	670	784
SERPINI1	64	54	55	41	40	49
RAD18	540	563	586	458	436	560
SERPINA2	8	5	6	10	9	7
SERPINA1	6617	7990	8423	9716	9345	12468
SRP54	2665	2966	2732	2883	2835	3363
SERPINA6	27	40	37	25	42	52
SERPINA4	1	0	0	2	2	0
SERPINA5	25	39	51	51	42	56
FCRLA	8	6	7	1	7	2
TRIM8	1321	1497	1567	1517	1416	2013
FCRLB	45	52	35	51	52	58
TRIM9	1188	1442	1408	1492	1487	1864
TRIM6	526	578	530	465	516	564
C14orf178	0	0	1	0	0	2
TRIM7	37	53	44	48	65	65
TRIM4	1455	1719	1758	1633	1685	2024
TRIM5	662	726	720	821	785	1031
TRIM2	120	114	101	121	113	140
TRIM3	253	316	317	304	317	381
RACK1	34422	42850	43818	36467	34771	45599
AC021086.1	0	0	0	0	1	0
SERPINB3	2	2	2	4	1	3
MIOX	26	34	24	20	24	45
SERPINB4	0	0	2	3	3	2
SERPINB1	1473	1743	1679	1616	1728	2013
MIOS	345	353	336	317	325	310
FCRL6	0	2	3	0	2	4
ITPK1	904	1068	1175	1125	1097	1471
AL049548.1	3	0	3	4	0	9
SERPINB9	616	677	669	681	714	862
SERPINB7	53	50	58	61	65	87
SERPINB8	31	40	45	32	37	38
SERPINB6	2735	3294	3038	2723	2639	3307
ITPKB	153	186	211	190	219	260
ITPKC	334	415	367	357	347	450
ITPKA	240	315	275	295	271	389
AC107464.2	1	0	0	1	0	0
AC107464.3	0	1	1	0	0	0
SERPINC1	2	1	0	2	0	0
SLC22A20P	7	12	9	8	15	12
AC009268.2	0	0	1	0	0	0
CHRNG	0	0	2	0	0	2
SRP72	4044	4469	4511	4050	4327	4923
AC104010.1	0	0	0	1	0	0
CHRNE	1	2	4	3	0	3
MISP	8	10	6	13	7	15
GTF2H1	662	807	692	714	693	813
GTF2H2	98	97	84	90	110	87
SRP68	1716	1990	1989	1849	1802	2232
GTF2H3	328	329	278	270	285	328
GTF2H4	0	0	0	0	0	1
GTF2H5	324	399	397	290	275	306
MIR4527HG	0	1	0	0	0	2
AC107464.1	0	0	1	0	0	0
CHRM2	0	0	0	1	0	0
SEMA5A	5580	6127	6774	6931	7249	9200
CHRM3	6	4	7	2	4	4
SEMA5B	976	1285	1318	1518	1525	2060
AC025470.2	0	0	1	0	0	2
CHRM4	1	6	1	4	8	4
CHRM5	0	0	0	0	1	0
AL589863.1	0	0	2	0	0	0
TECTA	7	6	8	10	7	8
SEMA6B	168	208	222	234	211	305
SEMA6C	37	60	59	64	69	112
SEMA6A	264	332	337	409	368	574
SEMA6D	240	263	210	261	287	342
MITF	416	467	504	478	478	544
GTF2F1	2107	2575	2715	2585	2636	3340
GTF2F2	341	444	375	324	299	387
SLX1B-SULT1A4	1	0	1	2	2	3
SEMA7A	2541	3094	2849	2915	2799	3510
ITPR1	570	673	711	1059	1007	1244
RHOBTB3	991	1025	924	934	1008	1115
ITPR2	823	947	923	999	1029	1169
ITPR3	6983	8279	9090	9191	9047	11850
GTF2E1	232	248	286	259	245	299
GTF2E2	601	744	613	530	618	660
RHOBTB1	227	300	255	325	363	442
RHOBTB2	39	45	77	56	70	80
AC009518.1	0	0	0	0	1	1
AC021180.1	0	0	0	0	1	0
NSFL1C	1285	1544	1623	1074	1048	1427
RAD9B	3	6	9	5	3	4
RAD9A	209	225	236	249	267	348
LMBR1L	315	415	418	447	439	489
FEM1AP2	5	4	8	2	3	5
HYDIN	3	6	2	2	5	0
ALMS1P1	0	1	1	0	1	0
PAPD4	472	512	530	475	512	585
NIPSNAP1	1621	2055	2075	1998	1981	2602
NIPSNAP2	1644	1914	1680	1535	1631	1876
PTP4A1	2724	2893	2759	2917	3114	3534
PTP4A2	4948	5699	5963	4944	5034	6575
PTP4A3	12	18	3	9	18	19
PAPD7	2671	2831	2870	2325	2483	2908
PAPD5	508	539	530	496	561	665
GTF2A1	823	721	679	811	823	917
GTF2A2	509	563	594	418	434	615
AC006378.1	22	23	26	21	13	13
AC006378.2	113	143	137	66	73	78
SEMA3C	2309	2142	1956	2382	2530	2847
SEMA3A	74	94	82	105	77	106
SEMA3B	572	745	690	772	734	1017
SEMA3G	6	9	14	14	12	17
SEMA3E	18	14	18	9	11	13
SEMA3F	1811	2303	2277	2243	2272	3020
DPCD	272	300	280	267	219	283
EEF2KMT	26	30	26	17	24	27
AC233702.6	3	1	2	2	3	3
PLA2G12AP1	0	4	1	4	3	0
AC233702.8	0	0	0	0	0	3
SEMA4A	39	32	46	36	40	46
SEMA4D	390	464	502	518	510	662
SEMA4B	14610	17709	18803	18847	18868	25350
ADRM1	368	463	643	385	316	661
SEMA4C	1012	1262	1359	1266	1329	1662
MIR181A2HG	41	54	51	54	56	67
SEMA4F	364	450	445	393	353	485
SEMA4G	17	16	15	21	29	29
TRIT1	395	422	434	399	394	446
RAD52	189	203	200	184	155	229
PTP4A2P1	2	3	6	0	0	4
RAD50	37	39	72	45	20	60
RAD51	261	290	306	273	247	275
MIR1972-1	1	0	1	0	0	0
MIR1972-2	0	0	0	0	0	2
DPF1	21	22	28	15	12	15
DPF2	1180	1435	1554	1336	1251	1819
DPF3	54	78	57	62	59	79
AC098479.1	3	5	2	1	4	2
AL355032.1	0	0	0	0	0	4
HIST1H2BPS2	0	0	0	0	1	0
TIPIN	50	69	77	55	44	54
SLC11A1	9	9	6	3	5	2
SLC11A2	559	680	634	645	626	710
AC112229.1	0	0	0	1	0	0
MIR181A1HG	0	0	0	1	0	1
PAPPA	11	17	25	34	31	42
WDPCP	90	104	87	90	86	115
AL078587.1	1	1	1	1	2	3
AC135506.1	36	45	55	37	44	68
DPH1	441	563	600	598	561	745
DPH2	543	678	723	670	594	795
DPH3	179	232	219	215	227	230
DPH5	501	612	596	577	508	623
NAALAD2	26	24	9	9	22	26
DPH6	42	43	48	19	31	26
DPH7	368	444	383	356	352	445
SRPK2	1418	1532	1501	1299	1442	1753
SRPK3	6	6	2	4	7	4
CR383656.2	2	4	4	0	1	2
SRPK1	1119	1332	1320	1237	1254	1423
NODAL	0	4	2	1	3	3
AC007216.2	4	1	3	1	1	1
AC007216.3	1	9	5	5	3	1
AC007216.4	2	2	8	1	4	10
AP000255.1	0	0	1	0	0	0
AC023481.1	0	1	0	0	0	1
PAPLN	397	463	469	540	513	787
AC004817.3	1	1	1	0	0	1
RNU6-1201P	0	0	1	1	0	0
AC112719.2	0	1	0	0	0	0
SDCBP2-AS1	20	18	27	39	22	36
C1GALT1	1272	1325	1190	1228	1295	1310
RAC1P2	19	19	21	15	19	24
SNORA22B	0	0	2	1	3	1
C14orf132	61	75	84	103	115	142
RNU6-638P	0	0	2	1	2	1
IPCEF1	1	7	6	3	2	3
ZBTB45P2	0	0	1	0	0	0
DPM1	678	731	676	585	626	787
DPM2	211	255	231	204	207	256
DPM3	189	242	250	170	175	234
TIPRL	1023	1156	1064	814	867	979
PSMB8-AS1	14	12	8	5	6	6
TEDC1	46	60	78	71	74	75
TEDC2	48	44	49	33	32	52
AC079753.1	0	0	0	1	0	0
ADRB2	23	31	23	23	20	42
ATE1-AS1	4	1	1	1	2	3
DPP3	259	312	334	268	228	322
DPP4	3748	4441	4211	5459	5757	6698
DPP6	0	3	4	5	2	6
DPP7	1650	1980	2017	1865	1881	2465
DPP8	577	616	606	598	649	738
DPP9	2264	2553	2933	2682	2819	3762
RSPH10B2	2	2	0	1	0	1
MIR644A	0	0	2	0	0	0
SRPRA	2547	3082	3239	2940	2904	3837
SRPRB	1149	1370	1277	1216	1146	1425
RADIL	3	1	2	0	3	1
SERTAD4-AS1	80	112	104	46	51	93
IQCJ-SCHIP1	196	265	260	218	217	313
BPY2DP	0	0	2	0	0	0
RASA3-IT1	0	1	0	1	0	0
OR2AO1P	0	0	0	0	1	1
BZW1P2	19	10	13	22	23	19
REPS2	43	55	61	58	48	74
C14orf119	639	804	786	680	649	819
RNU6-1209P	0	2	1	0	0	0
REPS1	341	367	359	354	356	444
RWDD1	1217	1301	1304	1058	1018	1271
RWDD3	42	31	36	40	38	54
RWDD4	106	135	107	102	108	123
XPNPEP1	762	922	866	768	798	1048
XPNPEP3	526	483	592	585	651	783
CENPS-CORT	0	0	0	1	0	0
ZPR1	1493	1715	1667	1514	1430	1806
ITSN2	722	862	806	709	720	841
ITSN1	901	1067	1087	932	1036	1236
RN7SKP287	4	2	1	1	0	4
AC114763.1	2	1	2	6	4	5
AC073342.1	2	0	0	0	0	0
AC073342.2	1	0	0	0	0	0
RN7SKP271	0	1	0	0	0	1
AC131009.4	7	5	11	7	9	6
AC131009.2	0	1	0	0	0	1
AC131009.3	8	8	4	15	12	10
AC131009.1	8	7	11	2	8	3
RN7SKP276	0	0	0	0	0	1
MTHFD1	964	1112	1185	1020	885	1234
MTHFD2	4730	5134	5276	3852	4013	4599
RN7SKP275	0	1	0	0	0	2
RN7SKP272	1	0	0	2	0	0
RN7SKP273	0	0	1	1	0	0
DUSP8P4	0	1	4	0	1	1
DUSP8P5	14	12	14	14	10	23
DUSP8P3	20	23	21	22	26	18
ITGB1-DT	199	244	255	278	194	268
RN7SKP268	1	0	0	0	0	0
NPBWR1	1	2	1	0	5	3
LTA4H	2220	2682	2804	2405	2402	3141
RN7SKP269	0	0	3	0	0	1
HEXIM1	1092	1315	1380	1205	1195	1526
HEXIM2	9	13	13	14	12	14
FTCD-AS1	0	0	1	0	0	0
MDC1-AS1	0	0	1	0	0	0
ENTPD3-AS1	6	11	19	15	6	21
AC092118.1	2	3	9	4	11	6
AC092118.2	0	2	3	1	0	4
AC245060.5	16	12	9	14	6	11
AC245060.6	29	19	36	18	20	34
RN7SKP259	0	0	1	0	0	0
DPYS	0	0	0	0	0	1
TRG-AS1	1	2	0	0	1	1
RN7SKP243	0	0	0	0	1	1
AL365277.1	10	10	5	3	8	5
DUSP4	402	447	486	355	390	490
AL365277.2	8	16	12	7	10	13
CHST9	202	212	227	245	262	313
DUSP5	1374	1660	1625	1069	961	1246
CHST6	13	2	11	17	9	18
DUSP2	0	2	1	1	0	0
CHST7	132	155	169	132	104	165
DUSP3	1029	1140	1196	1081	941	1299
DUSP1	5551	6919	6475	5944	5870	7112
DUSP8	94	110	90	90	99	163
DUSP9	38	52	46	47	41	48
DUSP6	58	80	85	41	44	68
DUSP7	800	944	1050	855	947	1274
RN7SKP230	0	3	0	0	0	0
DPYD	349	423	387	412	433	433
CHST1	389	406	459	455	452	660
CHST4	0	0	0	1	1	0
RNU6-213P	0	1	0	0	0	1
CHST5	0	0	0	0	0	2
RN7SKP239	10	5	9	11	7	13
CHST2	48	62	45	58	82	83
CHST3	3045	3700	3641	4110	4117	5242
AC135803.1	5	9	5	4	5	3
RNU6-216P	1	1	3	1	0	1
RN7SKP226	0	2	1	2	0	0
RRM2P2	0	0	1	0	2	0
RRM2P3	0	0	1	0	0	0
AC092608.1	1	0	0	0	0	0
RN7SKP203	0	0	1	0	0	0
IFNA13	0	0	0	1	0	0
STK4-AS1	3	0	2	3	3	1
AC012617.1	0	0	0	0	0	1
AC009075.1	0	0	0	0	0	1
AC009075.2	0	2	0	0	0	0
SRSF2	980	1201	1067	983	977	1105
SRSF3	2630	2884	2791	2423	2640	2852
AC106730.1	3	7	11	6	5	17
SRSF4	3277	3878	3666	3226	3181	3982
SRSF5	1985	2158	2028	2071	2165	2391
SRSF6	2094	2397	2224	2400	2547	2844
SRSF7	974	1117	1120	936	979	1226
SRSF8	284	281	308	312	314	385
SRSF9	502	720	635	652	580	714
AP003680.1	0	0	0	0	0	3
LOXHD1	2	3	1	2	0	1
AC027045.3	1	0	0	0	0	0
AL662884.1	0	1	0	0	0	0
CLPTM1L	1705	2027	1961	1549	1518	1892
AC004130.1	17	12	8	14	10	16
AP001043.1	2	0	3	3	1	0
AP001043.2	0	0	0	0	0	1
VPS9D1	148	202	174	171	169	243
TPMTP2	0	0	0	0	0	1
AC099804.1	0	0	1	0	1	1
SRSF1	1115	1249	1341	1123	1149	1388
AC026310.2	5	3	3	1	3	3
MTHFSD	126	145	156	120	145	162
AC099794.1	0	0	0	1	0	1
E2F1	148	180	170	106	107	124
E2F2	7	9	19	6	12	18
E2F3	471	529	574	517	586	684
E2F4	658	790	808	697	701	952
E2F5	479	614	647	498	538	644
E2F6	203	228	198	174	188	192
E2F7	2305	2577	2525	2155	2321	2722
E2F8	178	198	186	193	186	228
AC112220.2	5	4	2	3	3	6
AC112220.3	2	0	1	0	0	0
AC112220.4	8	9	7	3	5	5
AC078777.1	1	0	1	1	3	0
AP001189.1	0	0	0	0	2	0
ICAM2	5	11	10	7	12	16
LYPLA1P3	3	3	6	6	3	3
ICAM3	0	1	0	0	1	0
ICAM5	540	537	615	633	606	857
IKZF2	10	12	3	11	12	11
IKZF3	1	0	1	1	2	0
IKZF4	155	199	240	204	165	255
AP000704.1	2	3	5	5	2	6
ICAM1	1983	2538	2930	2453	2352	3456
IKZF5	479	450	467	447	498	495
SRD5A3-AS1	3	4	9	5	4	19
AC084757.1	0	3	2	4	2	2
AC084757.2	2	0	1	1	1	1
AC084757.3	1	3	1	0	3	1
AC084757.4	4	4	1	2	1	5
PI4KAP1	101	115	97	89	107	122
PI4KAP2	340	367	342	421	370	517
AC127164.1	6	5	8	8	12	12
AL049839.2	1	0	0	0	2	1
GAREM2	6	13	11	10	4	14
GAREM1	56	56	74	70	81	87
TMEM63A	299	378	366	361	369	455
TMEM63B	1538	1895	2008	1704	1690	2238
TMEM63C	84	103	128	152	126	222
AC105233.5	2	0	0	1	0	1
AC008737.1	5	2	13	12	10	20
GTF3AP2	0	0	0	0	2	0
AC116337.3	0	0	0	0	0	1
MAGI2-AS3	412	416	396	375	400	481
AP002852.2	0	0	0	1	0	1
MON1A	41	56	61	39	38	56
MON1B	707	844	907	927	901	1196
PQLC2L	37	32	37	42	30	43
UIMC1	754	887	915	694	689	926
UFL1-AS1	1	0	0	0	0	0
AC110792.3	1	0	0	0	0	1
AC110792.4	0	2	1	0	2	1
AC234772.2	3	3	3	6	1	10
AC234772.3	0	2	3	1	0	1
KIAA1324L	1	0	2	1	1	0
AC093677.2	0	0	3	0	0	0
ELF3-AS1	3	3	2	3	1	4
WWP1P1	0	0	0	0	0	2
AC022558.1	5	4	4	1	8	1
AC022558.3	0	3	0	0	1	1
ACOT11	5	2	2	4	6	14
THOC7-AS1	2	1	0	0	2	2
ACOT13	398	487	488	350	329	518
CENPCP1	0	0	0	0	0	1
AL359094.1	1	0	1	1	0	0
AL034405.1	0	1	0	1	0	0
SUGT1P1	16	16	26	21	18	19
SUGT1P2	0	0	0	2	3	2
SUGT1P3	0	0	2	0	0	0
AC125257.1	295	305	250	275	273	281
UVSSA	1695	1971	1809	2041	2033	2477
MIR1244-2	40	33	38	24	29	26
MIR1244-3	0	0	1	0	0	0
AC245060.2	6	5	5	5	6	11
AC245060.4	448	560	513	453	434	573
ZNF192P1	73	68	75	86	94	118
ZNF192P2	5	11	6	7	9	11
LTB4R	329	431	405	311	331	379
LCMT1-AS2	6	9	10	16	9	21
LCMT1-AS1	12	7	17	12	7	7
AP003096.1	1	4	4	3	0	3
MKL2	391	425	471	531	537	624
MKKS	600	766	707	604	561	768
XIAP-AS1	0	0	0	1	0	0
MKL1	617	724	816	735	784	1158
RN7SL118P	0	2	0	0	0	1
[truncated: 27,393 more rows]
