# Supplementary material for: The mechanism of liver X receptor regulates the balance of glycoFAsynthesis and cholesterol synthesis in clear cell renal cell carcinoma
Source: Clin Transl Med. 2023 May 3;13(5):e1248. doi: 10.1002/ctm2.1248 (PMC10157264; doi:10.1002/ctm2.1248)
Supplement: Supplementary file 1 — Supporting Information [file CTM2-13-e1248-s001.zip › Supplementary Materials Table S7.xlsx]

## Sheet: TBALE-S7 SNV
Table S7: SNV of target gene in various tumors
	ACC	BLCA	BRCA	CESC	CHOL	COAD	DLBC	ESCA	GBM	HNSC	KICH	KIRC	KIRP	LAML	LGG	LIHC	LUAD	LUSC	MESO	OV	PAAD	PCPG	PRAD	READ	SARC	SKCM	STAD	TGCT	THCA	THYM	UCEC	UCS	UVM
LSS	0	0.0218447	0.0020284	0.0138408	0	0.0300752	0	0.0163043	0.0025641	0.00790514	0	0	0.0106762	0	0.00197628	0.00549451	0.0160428	0.00814664	0	0.00458716	0.00632911	0	0.00413223	0.0147059	0.00843882	0.0171306	0.0323326	0	0	0	0.0718336	0.0175439	0
PLPP6	0	0	0	0	0	0	0	0	0	0	0	0	0	0	0	0	0	0	0	0	0	0	0	0	0	0	0	0	0	0	0	0	0
DHCR24	0	0.00728155	0.00709939	0.0138408	0	0.00501253	0	0.00543478	0.0128205	0.00592885	0	0.00297619	0	0.00746269	0.00197628	0.00274725	0.00534759	0.00610998	0	0.00229358	0.00632911	0	0.00413223	0	0.00843882	0.0149893	0.0184758	0	0.00205339	0	0.0604915	0.0175439	0
EBP	0	0.00485437	0.0030426	0.00692042	0	0.0175439	0	0	0	0.00197628	0	0.00297619	0	0	0.00197628	0	0.00356506	0.00610998	0	0.00458716	0	0	0	0	0	0.00214133	0.00461894	0	0	0	0.0378072	0	0
ABCA1	0.0108696	0.0339806	0.010142	0.0276817	0.0196078	0.112782	0.027027	0.048913	0.0179487	0.0296443	0	0.0208333	0.0106762	0	0.00395257	0.0274725	0.0463458	0.0672098	0	0.0206422	0.0189873	0	0.00619835	0.0367647	0.0126582	0.0556745	0.0484988	0	0	0.00819672	0.126654	0.0175439	0
MYLIP	0	0.0121359	0.0030426	0.0138408	0	0.0200501	0	0.0217391	0.0102564	0.00197628	0	0.00297619	0.00711744	0	0.00197628	0.00824176	0.0124777	0.00814664	0	0.00458716	0.00632911	0	0	0.00735294	0.0126582	0.0107066	0.0161663	0	0	0	0.0661626	0	0
ABCD1	0.0108696	0.0145631	0.0030426	0.0207612	0	0.0350877	0	0	0.00512821	0.00592885	0	0	0.00355872	0	0.00197628	0.00824176	0.00713012	0.01222	0	0.00229358	0	0	0.00206612	0.00735294	0.00421941	0.00856531	0.0207852	0.00689655	0	0	0.0699433	0	0
ABCG1	0	0.0169903	0.00912779	0.0103806	0	0.0250627	0	0.0108696	0.0102564	0.00395257	0	0	0.00355872	0.00746269	0.00395257	0.00549451	0.0178253	0.0142566	0.0125	0.00688073	0.0126582	0	0.00206612	0.0220588	0.0126582	0.0620985	0.0323326	0	0	0.00819672	0.0850662	0	0
SCD	0	0.00242718	0.0020284	0.00692042	0	0.0125313	0	0.00543478	0.0025641	0.00395257	0	0	0	0	0.00197628	0.00824176	0.00356506	0.00407332	0	0	0.00632911	0	0.00413223	0	0	0.0107066	0.00692841	0	0	0	0.0623819	0.0175439	0
ACACA	0.0108696	0.0728155	0.0172414	0.0380623	0	0.0877193	0.027027	0.0380435	0.0205128	0.0375494	0	0.00892857	0.0177936	0.00746269	0.0158103	0.0302198	0.0338681	0.0448065	0	0.00229358	0.00632911	0.00561798	0.0123967	0.0588235	0.00843882	0.0899358	0.0600462	0.00689655	0	0	0.120983	0	0
FASN	0.0108696	0.0315534	0.0192698	0.0311419	0	0.0877193	0.027027	0.0380435	0.0025641	0.0197628	0	0.014881	0.0177936	0	0.00592885	0.0631868	0.0320856	0.0305499	0	0.00229358	0.0126582	0	0.00826446	0.0367647	0.0168776	0.0749465	0.0508083	0	0.00205339	0	0.120983	0.0526316	0
ACSL3	0.0326087	0.00485437	0.0030426	0.0103806	0.0196078	0.0125313	0.027027	0.0108696	0.00512821	0.00592885	0	0.00297619	0	0	0.00197628	0.00549451	0.00713012	0.00814664	0	0.00229358	0.00632911	0	0	0.0294118	0.00421941	0.0214133	0.0230947	0	0	0	0.0604915	0	0
GNPDA1	0.0108696	0.00728155	0.0010142	0.0103806	0	0.0100251	0	0	0.00512821	0.00395257	0	0	0	0	0.00197628	0	0.00356506	0.00407332	0	0	0.00632911	0	0.00206612	0	0	0.00428266	0.0138568	0	0	0	0.0226843	0	0
ACLY	0.0108696	0.0364078	0.00608519	0.0311419	0.0392157	0.0401003	0	0.00543478	0.00512821	0.00988142	0.0151515	0.0119048	0.0142349	0	0.00790514	0.0137363	0.00356506	0.01222	0	0.00917431	0.0126582	0	0.00413223	0.0294118	0.021097	0.0299786	0.0184758	0.00689655	0	0.00819672	0.0756144	0.0175439	0
NUP210	0.0108696	0.0485437	0.00709939	0.017301	0.0196078	0.0676692	0.0540541	0.0380435	0.00769231	0.0158103	0	0.00297619	0.0177936	0	0.00395257	0.0192308	0.0409982	0.0346232	0	0.0137615	0.00632911	0	0.00619835	0.0294118	0	0.126338	0.0600462	0	0	0	0.117202	0.0350877	0.0125
PFKFB4	0	0.00485437	0.0030426	0.00346021	0	0.0125313	0	0.00543478	0.00769231	0.00592885	0	0	0.00355872	0	0.00197628	0	0.00713012	0	0.0125	0.00458716	0.00632911	0	0.00619835	0	0.0126582	0.0299786	0.0138568	0	0.00205339	0	0.047259	0	0
TPR	0	0.0679612	0.0243408	0.0346021	0.0196078	0.075188	0.0540541	0.0163043	0.0153846	0.0256917	0.0151515	0.0208333	0.00711744	0	0.00592885	0.0164835	0.0516934	0.0835031	0	0.0114679	0.00632911	0.00561798	0.0123967	0.0367647	0.00421941	0.0599572	0.073903	0.0137931	0	0.0163934	0.128544	0.0175439	0
