# Supplementary material for: The mechanism of liver X receptor regulates the balance of glycoFAsynthesis and cholesterol synthesis in clear cell renal cell carcinoma
Source: Clin Transl Med. 2023 May 3;13(5):e1248. doi: 10.1002/ctm2.1248 (PMC10157264; doi:10.1002/ctm2.1248)
Supplement: Supplementary file 1 — Supporting Information [file CTM2-13-e1248-s001.zip › Supplementary Materials Table S8.xlsx]

## Sheet: TABLE S8 mRNA-LOG（FC）
Table S8: The expression level of target genes in various tumors
	BLCA	CHOL	COAD	ESCA	KICH	KIRC	KIRP	LIHC	LUAD	LUSC	PAAD	PCPG	PRAD	READ	SARC	SKCM	STAD	THCA	THYM	UCEC
LSS	NA	-0.880087	0.41468	NA	NA	-0.381884	-0.375502	0.79846	-0.660424	-0.380019	NA	-0.934345	NA	NA	NA	NA	-0.309234	-0.282011	-0.639795	NA
PLPP6	0.485673	NA	-0.243072	NA	-0.243639	-0.463253	-0.171699	-0.110557	0.684046	0.675634	NA	NA	0.322268	NA	NA	NA	NA	-0.161066	NA	0.410939
DHCR24	1.17498	-0.439836	NA	NA	-0.723492	-0.677527	NA	0.462499	-0.845055	-1.01435	NA	-4.47248	0.431088	NA	NA	NA	NA	NA	NA	0.33124
EBP	1.18939	-1.82006	0.835789	0.884556	0.479596	-0.466597	-0.222488	NA	NA	0.677822	NA	-2.45436	-0.347348	1.13859	NA	NA	NA	0.132786	NA	1.93234
ABCA1	-0.313984	-1.39959	-0.758234	NA	0.807664	1.59753	0.964081	-0.31798	-0.52172	-0.199209	NA	-3.03606	NA	-1.20377	NA	NA	0.836911	0.662249	-1.04843	NA
MYLIP	NA	2.90931	NA	NA	-0.766379	0.201258	-0.355665	1.10397	-0.393294	-0.304703	NA	NA	0.186983	NA	NA	NA	0.433308	-0.194063	NA	-0.773119
ABCD1	NA	1.59777	NA	0.935554	0.665506	1.02923	0.726605	1.62916	0.44702	NA	NA	-1.53115	-0.191287	NA	NA	NA	0.621666	NA	NA	NA
ABCG1	NA	2.23011	-0.610461	NA	1.70911	1.27741	0.725488	1.2192	-1.26495	-0.791554	NA	NA	0.868361	NA	NA	NA	NA	0.591802	NA	2.05521
SCD	2.05661	-2.78216	2.47796	1.25307	3.55176	3.01165	1.74389	0.886787	-0.728219	-0.0718909	NA	-1.45824	NA	2.15847	NA	NA	1.37267	1.34853	NA	2.94656
ACACA	NA	1.3429	1.00296	NA	NA	-0.641924	0.276949	1.49175	NA	NA	NA	-0.617388	0.833359	NA	NA	NA	0.786834	NA	NA	0.779591
FASN	1.65559	NA	1.58759	NA	NA	NA	0.54713	1.65305	-0.218276	-0.367019	NA	NA	1.35893	1.699	2.15015	NA	1.05053	NA	-2.89836	1.98686
ACSL3	NA	0.615313	0.336014	-0.520377	NA	-0.941085	-0.766155	0.762736	0.389673	0.341457	NA	NA	0.466274	NA	NA	NA	0.301426	NA	NA	0.386687
GNPDA1	NA	2.28389	1.12788	1.01169	-0.348624	NA	NA	1.41597	0.51422	0.668281	NA	NA	-0.109766	0.967198	-1.10082	NA	0.872937	0.546995	1.52905	0.440813
ACLY	0.976877	2.59181	0.824112	1.20093	-1.20751	1.39173	0.428052	1.72916	0.622854	0.579492	NA	NA	0.545012	NA	NA	NA	1.13905	NA	NA	0.855903
NUP210	1.82862	1.42279	1.49853	1.34212	NA	-0.15961	NA	1.57221	1.28156	1.25229	NA	1.31267	1.20128	NA	NA	NA	1.0273	-0.644111	NA	2.79884
PFKFB4	2.52252	2.5183	0.643281	0.766074	-0.218751	2.40164	1.18721	2.32197	0.950123	1.45003	NA	2.52569	NA	NA	NA	NA	-0.284329	0.291194	NA	2.66238
TPR	NA	2.28438	0.535031	0.595591	-0.454968	NA	NA	1.34172	0.567036	0.348509	NA	NA	NA	NA	NA	NA	0.859684	-0.170232	NA	NA
