# Supplementary material for: The mechanism of liver X receptor regulates the balance of glycoFAsynthesis and cholesterol synthesis in clear cell renal cell carcinoma
Source: Clin Transl Med. 2023 May 3;13(5):e1248. doi: 10.1002/ctm2.1248 (PMC10157264; doi:10.1002/ctm2.1248)
Supplement: Supplementary file 1 — Supporting Information [file CTM2-13-e1248-s001.zip › Supplementary Materials Table S9.xlsx]

## Sheet: TABLE S9 HR(1=risky,-1=protect)
Table S9: The HR analysis results of target genes in various tumors
	ACC	BLCA	CHOL	COAD	ESCA	KICH	KIRC	KIRP	LAML	LIHC	LUAD	MESO	PAAD	PCPG	PRAD	READ	SARC	SKCM	STAD	THCA	THYM	UCEC	UVM
LSS	1	1	NA	NA	NA	NA	NA	NA	1	NA	NA	NA	NA	NA	NA	NA	NA	1	NA	NA	NA	NA	NA
PLPP6	NA	NA	NA	NA	NA	NA	NA	NA	NA	-1	NA	-1	NA	NA	NA	NA	NA	NA	NA	NA	NA	NA	NA
DHCR24	NA	1	NA	NA	NA	1	NA	NA	NA	1	NA	NA	NA	NA	NA	-1	NA	NA	NA	NA	NA	1	1
EBP	NA	NA	NA	NA	NA	1	NA	NA	1	NA	NA	1	NA	NA	NA	NA	NA	NA	NA	NA	NA	NA	NA
ABCA1	NA	NA	NA	NA	NA	1	-1	NA	-1	NA	NA	NA	NA	NA	NA	NA	NA	NA	1	NA	NA	NA	NA
MYLIP	NA	-1	NA	NA	NA	NA	-1	NA	NA	NA	-1	-1	-1	NA	NA	NA	NA	NA	NA	NA	NA	NA	NA
ABCD1	NA	NA	NA	1	NA	NA	1	NA	1	1	1	NA	NA	NA	NA	NA	NA	1	NA	NA	NA	NA	NA
ABCG1	NA	NA	NA	NA	NA	NA	-1	-1	NA	1	NA	-1	NA	NA	1	NA	NA	-1	NA	NA	NA	NA	NA
SCD	1	1	NA	1	NA	1	NA	NA	NA	NA	NA	1	NA	NA	NA	NA	NA	NA	NA	1	NA	NA	1
ACACA	1	1	NA	NA	NA	1	1	NA	NA	1	NA	1	NA	NA	NA	NA	1	1	NA	NA	NA	NA	1
FASN	1	1	NA	NA	NA	1	NA	1	NA	NA	NA	1	NA	NA	NA	NA	1	NA	NA	NA	NA	1	NA
ACSL3	NA	NA	NA	NA	NA	1	NA	NA	NA	1	1	NA	NA	NA	NA	NA	NA	NA	NA	NA	NA	NA	1
GNPDA1	-1	-1	NA	NA	NA	1	NA	1	NA	1	NA	NA	NA	NA	NA	NA	-1	NA	NA	NA	NA	NA	1
ACLY	1	1	NA	NA	NA	1	-1	NA	NA	1	NA	1	NA	1	NA	-1	1	NA	NA	NA	NA	NA	1
NUP210	1	NA	NA	NA	1	1	1	1	1	1	NA	1	NA	NA	NA	NA	1	NA	NA	NA	-1	NA	NA
PFKFB4	NA	NA	1	NA	NA	1	1	NA	NA	1	NA	1	NA	1	1	NA	NA	NA	NA	NA	NA	NA	NA
TPR	1	NA	NA	1	NA	1	NA	1	NA	1	NA	NA	NA	1	NA	NA	NA	NA	NA	NA	NA	1	1
